# Supplementary material for: Functional group divergence and the structural basis of acridine photocatalysis revealed by direct decarboxysulfonylation
Source: Chem Sci. 2022 Mar 21;13(14):4170–9. doi: 10.1039/d2sc00789d (PMC8985579; doi:10.1039/d2sc00789d)
Supplement: SC-013-D2SC00789D-s002 [file SC-013-D2SC00789D-s002.cif]

# Electronic Supplementary Material (ESI) for Chemical Science.
# This journal is © The Royal Society of Chemistry 2022

####################################################################### 
# 
# This file contains crystal structure data downloaded from the 
# Cambridge Structural Database (CSD) hosted by the Cambridge 
# Crystallographic Data Centre (CCDC).
# 
# Full information about CCDC data access policies and citation 
# guidelines are available at http://www.ccdc.cam.ac.uk/access/V1 
# 
# Audit and citation data items may have been added by the CCDC. 
# Please retain this information to preserve the provenance of 
# this file and to allow appropriate attribution of the data. 
# 
#######################################################################

data_hpd140
_database_code_depnum_ccdc_archive 'CCDC 2042730'
loop_
_audit_author_name
_audit_author_address
'Hadi D. Arman'
;University of Texas at San Antonio
United States of America
;
_audit_update_record             
;
2020-11-05 deposited with the CCDC.	2022-03-21 downloaded from the CCDC.
;
_audit_creation_date             2020-07-01
_audit_creation_method           
;
Olex2 1.3-ac4
(compiled 2019.10.09 svn.r3662 for Rigaku Oxford Diffraction, GUI svn.r5959)
;
_shelx_SHELXL_version_number     2018/3
_chemical_name_common            ?
_chemical_name_systematic        ?
_chemical_formula_moiety         'C16 H29 N O6 S'
_chemical_formula_sum            'C16 H29 N O6 S'
_chemical_formula_weight         363.46
_chemical_absolute_configuration ad
_chemical_melting_point          ?
_chemical_oxdiff_formula         'C H N O'
loop_
_atom_type_symbol
_atom_type_description
_atom_type_scat_dispersion_real
_atom_type_scat_dispersion_imag
_atom_type_scat_source
C C 0.0181 0.0091 'International Tables Vol C Tables 4.2.6.8 and 6.1.1.4'
H H 0.0000 0.0000 'International Tables Vol C Tables 4.2.6.8 and 6.1.1.4'
N N 0.0311 0.0180 'International Tables Vol C Tables 4.2.6.8 and 6.1.1.4'
O O 0.0492 0.0322 'International Tables Vol C Tables 4.2.6.8 and 6.1.1.4'
S S 0.3331 0.5567 'International Tables Vol C Tables 4.2.6.8 and 6.1.1.4'

_shelx_space_group_comment       
;
The symmetry employed for this shelxl refinement is uniquely defined
by the following loop, which should always be used as a source of
symmetry information in preference to the above space-group names.
They are only intended as comments.
;
_space_group_crystal_system      orthorhombic
_space_group_IT_number           19
_space_group_name_H-M_alt        'P 21 21 21'
_space_group_name_Hall           'P 2ac 2ab'
loop_
_space_group_symop_operation_xyz
'x, y, z'
'-x+1/2, -y, z+1/2'
'-x, y+1/2, -z+1/2'
'x+1/2, -y+1/2, -z'

_cell_length_a                   5.46991(9)
_cell_length_b                   10.15896(14)
_cell_length_c                   34.3303(5)
_cell_angle_alpha                90
_cell_angle_beta                 90
_cell_angle_gamma                90
_cell_volume                     1907.69(5)
_cell_formula_units_Z            4
_cell_measurement_reflns_used    13332
_cell_measurement_temperature    100.00(10)
_cell_measurement_theta_max      75.7780
_cell_measurement_theta_min      2.5690
_shelx_estimated_absorpt_T_max   0.912
_shelx_estimated_absorpt_T_min   0.675
_exptl_absorpt_coefficient_mu    1.766
_exptl_absorpt_correction_T_max  1.000
_exptl_absorpt_correction_T_min  0.652
_exptl_absorpt_correction_type   gaussian
_exptl_absorpt_process_details   
;
CrysAlisPro 1.171.40.63a (Rigaku Oxford Diffraction, 2019)
Numerical absorption correction based on gaussian integration over
			a multifaceted crystal model
Empirical absorption correction using spherical harmonics,
 implemented in SCALE3 ABSPACK scaling algorithm.
;
_exptl_absorpt_special_details   ?
_exptl_crystal_colour            'clear colourless'
_exptl_crystal_colour_lustre     clear
_exptl_crystal_colour_modifier   .
_exptl_crystal_colour_primary    colourless
_exptl_crystal_density_diffrn    1.265
_exptl_crystal_density_meas      ?
_exptl_crystal_density_method    ?
_exptl_crystal_description       plate
_exptl_crystal_F_000             784
loop_
_exptl_crystal_face_index_h
_exptl_crystal_face_index_k
_exptl_crystal_face_index_l
_exptl_crystal_face_perp_dist
-3 -1 4 0.0977
0 -6 -10 0.0643
3 -1 -6 0.1141
0 6 10 0.0437
-3 -1 -3 0.1100
0 2 -21 0.0381
0 -2 21 0.0114

_exptl_crystal_size_max          0.241
_exptl_crystal_size_mid          0.121
_exptl_crystal_size_min          0.053
loop_
_exptl_oxdiff_crystal_face_indexfrac_h
_exptl_oxdiff_crystal_face_indexfrac_k
_exptl_oxdiff_crystal_face_indexfrac_l
_exptl_oxdiff_crystal_face_x
_exptl_oxdiff_crystal_face_y
_exptl_oxdiff_crystal_face_z
-3.4688 -0.6562 4.2724 -0.0186 -0.0848 0.9962
-0.1824 -5.8312 -10.3419 0.2318 0.9631 0.1366
3.3828 -0.6307 -6.4827 0.0692 0.2948 -0.9531
0.2730 5.8388 10.2128 -0.2309 -0.9593 -0.1625
-3.4966 -0.5276 -3.3872 0.3143 -0.0100 0.9493
0.0355 1.9968 -21.2348 0.9785 -0.0256 -0.2049
0.0781 -1.9713 21.2556 -0.9846 0.0258 0.1732

_exptl_transmission_factor_max   ?
_exptl_transmission_factor_min   ?
_diffrn_reflns_av_R_equivalents  0.0472
_diffrn_reflns_av_unetI/netI     0.0290
_diffrn_reflns_Laue_measured_fraction_full 1.000
_diffrn_reflns_Laue_measured_fraction_max 0.990
_diffrn_reflns_limit_h_max       4
_diffrn_reflns_limit_h_min       -6
_diffrn_reflns_limit_k_max       12
_diffrn_reflns_limit_k_min       -12
_diffrn_reflns_limit_l_max       43
_diffrn_reflns_limit_l_min       -42
_diffrn_reflns_number            21957
_diffrn_reflns_point_group_measured_fraction_full 0.999
_diffrn_reflns_point_group_measured_fraction_max 0.975
_diffrn_reflns_theta_full        67.684
_diffrn_reflns_theta_max         76.533
_diffrn_reflns_theta_min         2.574
_diffrn_ambient_environment      N~2~
_diffrn_ambient_temperature      100.00(10)
_diffrn_detector                 'Hybrid Pixel Array Detector'
_diffrn_detector_area_resol_mean 10.0000
_diffrn_detector_type            HyPix
_diffrn_measured_fraction_theta_full 1.000
_diffrn_measured_fraction_theta_max 0.990
_diffrn_measurement_details      
;
List of Runs (angles in degrees, time in seconds):

  # Type    Start    End  Width  t~exp~   \w     \q     \k     \f   Frames
#--------------------------------------------------------------------------
  1  \w    -84.00 -15.00   0.50    0.10    --  -88.50 116.00  60.00  138
  2  \w   -164.00 -72.00   0.50    0.10    --  -88.50 -18.00  62.00  184
  3  \w     34.00 109.00   0.50    0.10    --  106.69-114.00-121.00  150
  4  \w   -120.00 -87.00   0.50    0.05    --  -46.87-125.00 120.00   66
  5  \w   -120.00 -87.00   0.50    0.05    --  -46.87-125.00 -60.00   66
  6  \w    -30.00  29.00   0.50    0.05    --  -46.87  18.00-129.00  118
  7  \w   -120.00 -87.00   0.50    0.05    --  -46.87-125.00 -90.00   66
  8  \w   -120.00 -83.00   0.50    0.05    --  -46.87 -57.00-120.00   74
  9  \w    -30.00  29.00   0.50    0.05    --  -46.87  19.00   0.00  118
 10  \w     34.00 101.00   0.50    0.10    --  106.69 -77.00 120.00  134
 11  \w     34.00  71.00   0.50    0.10    --  106.69 -61.00 120.00   74
 12  \w     34.00  71.00   0.50    0.10    --  106.69 -61.00  30.00   74
 13  \w     34.00  71.00   0.50    0.10    --  106.69 -61.00-150.00   74
 14  \w     89.00 178.00   0.50    0.10    --  106.69  15.00-180.00  178
 15  \w     34.00 101.00   0.50    0.10    --  106.69 -77.00 -90.00  134
 16  \w     34.00  71.00   0.50    0.10    --  106.69 -61.00-120.00   74
 17  \w     34.00 109.00   0.50    0.10    --  106.69-116.00 -28.00  150
 18  \w   -120.00 -83.00   0.50    0.05    --  -46.87 -57.00 -90.00   74
 19  \w   -121.00 -32.00   0.50    0.05    --  -46.87 -37.00 -30.00  178
 20  \w   -120.00 -83.00   0.50    0.05    --  -46.87 -57.00 -60.00   74
 21  \w   -120.00 -83.00   0.50    0.05    --  -46.87 -57.00 -30.00   74
 22  \w   -121.00 -32.00   0.50    0.05    --  -46.87 -37.00 120.00  178
 23  \w   -161.00-104.00   0.50    0.10    --  -88.50 -45.00  30.00  114
 24  \w   -163.00 -73.00   0.50    0.10    --  -88.50 -30.00-180.00  180
 25  \w    -51.00 -16.00   0.50    0.10    --  -88.50  45.00   0.00   70
 26  \w     89.00 178.00   0.50    0.10    --  106.69  15.00   0.00  178
 27  \w     89.00 178.00   0.50    0.10    --  106.69  15.00 -90.00  178
 28  \w     34.00  71.00   0.50    0.10    --  106.69 -61.00   0.00   74
;
_diffrn_measurement_device       'four-circle diffractometer'
_diffrn_measurement_device_type  'XtaLAB Synergy, Dualflex, HyPix'
_diffrn_measurement_method       '\w scans'
_diffrn_orient_matrix_type       
'CrysAlisPro convention (1999,Acta A55,543-557)'
_diffrn_orient_matrix_UB_11      -0.0542604000
_diffrn_orient_matrix_UB_12      0.0375610000
_diffrn_orient_matrix_UB_13      -0.0426367000
_diffrn_orient_matrix_UB_21      0.0366031000
_diffrn_orient_matrix_UB_22      -0.1444625000
_diffrn_orient_matrix_UB_23      -0.0123186000
_diffrn_orient_matrix_UB_31      -0.2739165000
_diffrn_orient_matrix_UB_32      -0.0267054000
_diffrn_orient_matrix_UB_33      0.0066772000
_diffrn_radiation_monochromator  mirror
_diffrn_radiation_probe          x-ray
_diffrn_radiation_type           'Cu K\a'
_diffrn_radiation_wavelength     1.54184
_diffrn_source                   'micro-focus sealed X-ray tube'
_diffrn_source_type              'PhotonJet (Cu) X-ray Source'
_reflns_Friedel_coverage         0.675
_reflns_Friedel_fraction_full    0.999
_reflns_Friedel_fraction_max     0.953
_reflns_number_gt                3787
_reflns_number_total             3907
_reflns_odcompleteness_completeness 99.90
_reflns_odcompleteness_iscentric 1
_reflns_odcompleteness_theta     66.97
_reflns_special_details          
;
 Reflections were merged by SHELXL according to the crystal
 class for the calculation of statistics and refinement.
 
 _reflns_Friedel_fraction is defined as the number of unique
 Friedel pairs measured divided by the number that would be
 possible theoretically, ignoring centric projections and
 systematic absences.
;
_reflns_threshold_expression     'I > 2\s(I)'
_computing_cell_refinement       'CrysAlisPro 1.171.40.63a (Rigaku OD, 2019)'
_computing_data_collection       'CrysAlisPro 1.171.40.63a (Rigaku OD, 2019)'
_computing_data_reduction        'CrysAlisPro 1.171.40.63a (Rigaku OD, 2019)'
_computing_molecular_graphics    'Olex2 1.3-ac4 (Dolomanov et al., 2009)'
_computing_publication_material  'Olex2 1.3-ac4 (Dolomanov et al., 2009)'
_computing_structure_refinement  'ShelXL 2018/3 (Sheldrick, 2015)'
_computing_structure_solution    'ShelXT n/a (Sheldrick, 2015)'
_refine_diff_density_max         0.364
_refine_diff_density_min         -0.321
_refine_diff_density_rms         0.042
_refine_ls_abs_structure_details 
;
 Flack x determined using 1475 quotients [(I+)-(I-)]/[(I+)+(I-)]
 (Parsons, Flack and Wagner, Acta Cryst. B69 (2013) 249-259).
;
_refine_ls_abs_structure_Flack   -0.018(8)
_refine_ls_extinction_coef       0.0010(2)
_refine_ls_extinction_expression Fc^*^=kFc[1+0.001xFc^2^\l^3^/sin(2\q)]^-1/4^
_refine_ls_extinction_method     'SHELXL-2018/3 (Sheldrick 2018)'
_refine_ls_goodness_of_fit_ref   1.025
_refine_ls_hydrogen_treatment    constr
_refine_ls_matrix_type           full
_refine_ls_number_parameters     224
_refine_ls_number_reflns         3907
_refine_ls_number_restraints     0
_refine_ls_R_factor_all          0.0313
_refine_ls_R_factor_gt           0.0303
_refine_ls_restrained_S_all      1.025
_refine_ls_shift/su_max          0.002
_refine_ls_shift/su_mean         0.000
_refine_ls_structure_factor_coef Fsqd
_refine_ls_weighting_details     
'w=1/[\s^2^(Fo^2^)+(0.0380P)^2^+0.6621P] where P=(Fo^2^+2Fc^2^)/3'
_refine_ls_weighting_scheme      calc
_refine_ls_wR_factor_gt          0.0767
_refine_ls_wR_factor_ref         0.0773
_refine_special_details          ?
_olex2_refinement_description    
;
1. Fixed Uiso
 At 1.2 times of:
  All C(H) groups, All C(H,H) groups, All N(H) groups
 At 1.5 times of:
  All C(H,H,H) groups
2.a Ternary CH refined with riding coordinates:
 C6(H6)
2.b Secondary CH2 refined with riding coordinates:
 C4(H4A,H4B), C5(H5A,H5B), C3(H3A,H3B)
2.c Aromatic/amide H refined with riding coordinates:
 N1(H1), C2(H2)
2.d X=CH2 refined with riding coordinates:
 C1(H1A,H1B)
2.e Idealised Me refined as rotating group:
 C15(H15A,H15B,H15C), C16(H16A,H16B,H16C), C14(H14A,H14B,H14C), C9(H9A,H9B,
 H9C), C11(H11A,H11B,H11C), C10(H10A,H10B,H10C)
;
_atom_sites_solution_hydrogens   geom
_atom_sites_solution_primary     dual
_atom_sites_solution_secondary   ?
loop_
_atom_site_label
_atom_site_type_symbol
_atom_site_fract_x
_atom_site_fract_y
_atom_site_fract_z
_atom_site_U_iso_or_equiv
_atom_site_adp_type
_atom_site_occupancy
_atom_site_site_symmetry_order
_atom_site_calc_flag
_atom_site_refinement_flags_posn
_atom_site_refinement_flags_adp
_atom_site_refinement_flags_occupancy
_atom_site_disorder_assembly
_atom_site_disorder_group
S1 S 0.10151(10) 0.69037(5) 0.55931(2) 0.01834(13) Uani 1 1 d . . . . .
O4 O 0.3463(3) 0.70197(14) 0.69576(4) 0.0173(3) Uani 1 1 d . . . . .
O5 O 0.8583(3) 0.36432(15) 0.63479(5) 0.0235(4) Uani 1 1 d . . . . .
O3 O 0.1884(3) 0.49795(15) 0.70635(4) 0.0228(4) Uani 1 1 d . . . . .
O6 O 0.5777(3) 0.20360(15) 0.62320(5) 0.0239(3) Uani 1 1 d . . . . .
O2 O -0.1529(3) 0.66491(17) 0.55059(4) 0.0259(4) Uani 1 1 d . . . . .
O1 O 0.1798(3) 0.82549(15) 0.56087(5) 0.0283(4) Uani 1 1 d . . . . .
N1 N 0.4520(4) 0.39629(17) 0.64549(5) 0.0178(4) Uani 1 1 d . . . . .
H1 H 0.307638 0.358627 0.647490 0.021 Uiso 1 1 calc R U . . .
C7 C 0.6485(4) 0.3242(2) 0.63432(6) 0.0171(4) Uani 1 1 d . . . . .
C12 C 0.3184(4) 0.5730(2) 0.68865(6) 0.0169(4) Uani 1 1 d . . . . .
C13 C 0.2051(4) 0.7698(2) 0.72682(6) 0.0178(4) Uani 1 1 d . . . . .
C4 C 0.1639(4) 0.6126(2) 0.60477(6) 0.0186(4) Uani 1 1 d . . . . .
H4A H 0.058573 0.652795 0.624979 0.022 Uiso 1 1 calc R U . . .
H4B H 0.118537 0.518459 0.602758 0.022 Uiso 1 1 calc R U . . .
C5 C 0.4291(4) 0.6218(2) 0.61803(6) 0.0179(4) Uani 1 1 d . . . . .
H5A H 0.468161 0.714580 0.624325 0.022 Uiso 1 1 calc R U . . .
H5B H 0.537551 0.593772 0.596488 0.022 Uiso 1 1 calc R U . . .
C6 C 0.4788(4) 0.53506(19) 0.65415(6) 0.0162(4) Uani 1 1 d . . . . .
H6 H 0.652640 0.549902 0.662048 0.019 Uiso 1 1 calc R U . . .
C15 C -0.0653(5) 0.7599(2) 0.71810(7) 0.0241(5) Uani 1 1 d . . . . .
H15A H -0.096360 0.790513 0.691484 0.036 Uiso 1 1 calc R U . . .
H15B H -0.156659 0.814775 0.736531 0.036 Uiso 1 1 calc R U . . .
H15C H -0.118026 0.668150 0.720639 0.036 Uiso 1 1 calc R U . . .
C3 C 0.2809(5) 0.6066(2) 0.52400(6) 0.0227(5) Uani 1 1 d . . . . .
H3A H 0.244549 0.642995 0.497879 0.027 Uiso 1 1 calc R U . . .
H3B H 0.456167 0.622195 0.529488 0.027 Uiso 1 1 calc R U . . .
C8 C 0.7579(4) 0.1049(2) 0.60937(7) 0.0225(5) Uani 1 1 d . . . . .
C16 C 0.2924(5) 0.9112(2) 0.72342(7) 0.0228(5) Uani 1 1 d . . . . .
H16A H 0.467285 0.915570 0.729517 0.034 Uiso 1 1 calc R U . . .
H16B H 0.201333 0.966558 0.741755 0.034 Uiso 1 1 calc R U . . .
H16C H 0.265074 0.942799 0.696805 0.034 Uiso 1 1 calc R U . . .
C14 C 0.2698(5) 0.7131(2) 0.76658(6) 0.0248(5) Uani 1 1 d . . . . .
H14A H 0.212477 0.621855 0.768167 0.037 Uiso 1 1 calc R U . . .
H14B H 0.191057 0.765500 0.786996 0.037 Uiso 1 1 calc R U . . .
H14C H 0.447502 0.715435 0.770143 0.037 Uiso 1 1 calc R U . . .
C2 C 0.2328(5) 0.4615(2) 0.52380(7) 0.0289(6) Uani 1 1 d . . . . .
H2 H 0.073804 0.431568 0.517081 0.035 Uiso 1 1 calc R U . . .
C9 C 0.9108(6) 0.1579(2) 0.57577(7) 0.0322(6) Uani 1 1 d . . . . .
H9A H 0.802995 0.197782 0.556261 0.048 Uiso 1 1 calc R U . . .
H9B H 1.002628 0.085504 0.563836 0.048 Uiso 1 1 calc R U . . .
H9C H 1.025061 0.224328 0.585576 0.048 Uiso 1 1 calc R U . . .
C11 C 0.9173(6) 0.0611(2) 0.64261(7) 0.0325(6) Uani 1 1 d . . . . .
H11A H 1.020297 0.134674 0.651100 0.049 Uiso 1 1 calc R U . . .
H11B H 1.021267 -0.011958 0.634065 0.049 Uiso 1 1 calc R U . . .
H11C H 0.814396 0.032094 0.664341 0.049 Uiso 1 1 calc R U . . .
C1 C 0.4006(7) 0.3737(3) 0.53249(8) 0.0402(7) Uani 1 1 d . . . . .
H1A H 0.560986 0.401267 0.539303 0.048 Uiso 1 1 calc R U . . .
H1B H 0.361569 0.282559 0.531971 0.048 Uiso 1 1 calc R U . . .
C10 C 0.5933(6) -0.0046(2) 0.59488(10) 0.0438(7) Uani 1 1 d . . . . .
H10A H 0.492860 -0.037243 0.616460 0.066 Uiso 1 1 calc R U . . .
H10B H 0.693604 -0.076591 0.584610 0.066 Uiso 1 1 calc R U . . .
H10C H 0.486882 0.029190 0.574203 0.066 Uiso 1 1 calc R U . . .

loop_
_atom_site_aniso_label
_atom_site_aniso_U_11
_atom_site_aniso_U_22
_atom_site_aniso_U_33
_atom_site_aniso_U_23
_atom_site_aniso_U_13
_atom_site_aniso_U_12
S1 0.0183(3) 0.0181(2) 0.0186(2) 0.00251(19) -0.0007(2) -0.0002(2)
O4 0.0206(8) 0.0127(6) 0.0187(7) -0.0028(5) 0.0038(6) -0.0001(6)
O5 0.0199(9) 0.0165(7) 0.0341(8) -0.0024(6) 0.0022(7) -0.0004(7)
O3 0.0291(9) 0.0171(7) 0.0223(7) -0.0003(6) 0.0060(7) -0.0042(7)
O6 0.0193(8) 0.0133(7) 0.0390(8) -0.0089(6) 0.0026(7) -0.0001(7)
O2 0.0190(8) 0.0346(9) 0.0242(8) 0.0056(7) -0.0009(6) -0.0006(7)
O1 0.0347(9) 0.0168(7) 0.0333(8) 0.0031(7) -0.0048(8) -0.0004(7)
N1 0.0190(9) 0.0115(8) 0.0227(8) -0.0019(7) 0.0015(7) -0.0010(7)
C7 0.0232(11) 0.0131(9) 0.0150(9) 0.0008(7) -0.0002(8) 0.0001(9)
C12 0.0207(11) 0.0134(9) 0.0166(9) 0.0000(7) -0.0026(8) 0.0002(8)
C13 0.0193(11) 0.0169(10) 0.0171(9) -0.0044(7) 0.0020(9) 0.0034(8)
C4 0.0206(11) 0.0194(10) 0.0157(9) 0.0030(8) 0.0010(8) -0.0007(9)
C5 0.0210(11) 0.0162(9) 0.0165(9) 0.0006(7) -0.0003(9) -0.0009(9)
C6 0.0192(11) 0.0106(9) 0.0188(10) -0.0014(7) -0.0007(8) -0.0007(8)
C15 0.0205(12) 0.0221(11) 0.0297(11) -0.0031(9) 0.0003(10) 0.0023(9)
C3 0.0233(12) 0.0277(12) 0.0171(10) 0.0026(8) 0.0009(9) -0.0006(10)
C8 0.0221(12) 0.0147(10) 0.0307(11) -0.0057(9) 0.0021(10) 0.0041(9)
C16 0.0213(12) 0.0167(10) 0.0305(11) -0.0052(9) 0.0009(10) 0.0021(9)
C14 0.0306(13) 0.0260(11) 0.0177(10) -0.0029(8) 0.0001(9) 0.0032(10)
C2 0.0329(15) 0.0280(12) 0.0257(11) -0.0066(9) 0.0024(11) -0.0013(11)
C9 0.0443(15) 0.0284(12) 0.0238(10) -0.0011(9) 0.0047(11) 0.0110(12)
C11 0.0449(16) 0.0254(11) 0.0272(11) 0.0008(9) 0.0014(12) 0.0135(12)
C1 0.0552(19) 0.0300(13) 0.0353(13) -0.0011(10) 0.0080(14) 0.0060(14)
C10 0.0316(15) 0.0226(12) 0.077(2) -0.0224(13) 0.0039(15) 0.0010(12)

_geom_special_details            
;
 All esds (except the esd in the dihedral angle between two l.s. planes)
 are estimated using the full covariance matrix.  The cell esds are taken
 into account individually in the estimation of esds in distances, angles
 and torsion angles; correlations between esds in cell parameters are only
 used when they are defined by crystal symmetry.  An approximate (isotropic)
 treatment of cell esds is used for estimating esds involving l.s. planes.
;
loop_
_geom_bond_atom_site_label_1
_geom_bond_atom_site_label_2
_geom_bond_distance
_geom_bond_site_symmetry_2
_geom_bond_publ_flag
S1 O2 1.4465(17) . ?
S1 O1 1.4390(16) . ?
S1 C4 1.782(2) . ?
S1 C3 1.777(2) . ?
O4 C12 1.342(2) . ?
O4 C13 1.486(2) . ?
O5 C7 1.218(3) . ?
O3 C12 1.207(3) . ?
O6 C7 1.340(2) . ?
O6 C8 1.484(3) . ?
N1 H1 0.8800 . ?
N1 C7 1.356(3) . ?
N1 C6 1.448(2) . ?
C12 C6 1.523(3) . ?
C13 C15 1.512(3) . ?
C13 C16 1.519(3) . ?
C13 C14 1.523(3) . ?
C4 H4A 0.9900 . ?
C4 H4B 0.9900 . ?
C4 C5 1.523(3) . ?
C5 H5A 0.9900 . ?
C5 H5B 0.9900 . ?
C5 C6 1.546(3) . ?
C6 H6 1.0000 . ?
C15 H15A 0.9800 . ?
C15 H15B 0.9800 . ?
C15 H15C 0.9800 . ?
C3 H3A 0.9900 . ?
C3 H3B 0.9900 . ?
C3 C2 1.497(3) . ?
C8 C9 1.523(3) . ?
C8 C11 1.504(4) . ?
C8 C10 1.515(3) . ?
C16 H16A 0.9800 . ?
C16 H16B 0.9800 . ?
C16 H16C 0.9800 . ?
C14 H14A 0.9800 . ?
C14 H14B 0.9800 . ?
C14 H14C 0.9800 . ?
C2 H2 0.9500 . ?
C2 C1 1.315(4) . ?
C9 H9A 0.9800 . ?
C9 H9B 0.9800 . ?
C9 H9C 0.9800 . ?
C11 H11A 0.9800 . ?
C11 H11B 0.9800 . ?
C11 H11C 0.9800 . ?
C1 H1A 0.9500 . ?
C1 H1B 0.9500 . ?
C10 H10A 0.9800 . ?
C10 H10B 0.9800 . ?
C10 H10C 0.9800 . ?

loop_
_geom_angle_atom_site_label_1
_geom_angle_atom_site_label_2
_geom_angle_atom_site_label_3
_geom_angle
_geom_angle_site_symmetry_1
_geom_angle_site_symmetry_3
_geom_angle_publ_flag
O2 S1 C4 106.62(10) . . ?
O2 S1 C3 107.72(11) . . ?
O1 S1 O2 117.68(10) . . ?
O1 S1 C4 109.47(10) . . ?
O1 S1 C3 108.54(11) . . ?
C3 S1 C4 106.22(11) . . ?
C12 O4 C13 121.62(17) . . ?
C7 O6 C8 121.10(18) . . ?
C7 N1 H1 119.9 . . ?
C7 N1 C6 120.22(19) . . ?
C6 N1 H1 119.9 . . ?
O5 C7 O6 125.6(2) . . ?
O5 C7 N1 124.22(19) . . ?
O6 C7 N1 110.19(19) . . ?
O4 C12 C6 108.84(17) . . ?
O3 C12 O4 126.3(2) . . ?
O3 C12 C6 124.84(19) . . ?
O4 C13 C15 109.60(17) . . ?
O4 C13 C16 102.70(17) . . ?
O4 C13 C14 110.30(17) . . ?
C15 C13 C16 110.80(19) . . ?
C15 C13 C14 112.3(2) . . ?
C16 C13 C14 110.71(19) . . ?
S1 C4 H4A 108.6 . . ?
S1 C4 H4B 108.6 . . ?
H4A C4 H4B 107.6 . . ?
C5 C4 S1 114.61(15) . . ?
C5 C4 H4A 108.6 . . ?
C5 C4 H4B 108.6 . . ?
C4 C5 H5A 109.2 . . ?
C4 C5 H5B 109.2 . . ?
C4 C5 C6 111.84(18) . . ?
H5A C5 H5B 107.9 . . ?
C6 C5 H5A 109.2 . . ?
C6 C5 H5B 109.2 . . ?
N1 C6 C12 110.32(17) . . ?
N1 C6 C5 111.88(16) . . ?
N1 C6 H6 107.4 . . ?
C12 C6 C5 112.22(17) . . ?
C12 C6 H6 107.4 . . ?
C5 C6 H6 107.4 . . ?
C13 C15 H15A 109.5 . . ?
C13 C15 H15B 109.5 . . ?
C13 C15 H15C 109.5 . . ?
H15A C15 H15B 109.5 . . ?
H15A C15 H15C 109.5 . . ?
H15B C15 H15C 109.5 . . ?
S1 C3 H3A 109.2 . . ?
S1 C3 H3B 109.2 . . ?
H3A C3 H3B 107.9 . . ?
C2 C3 S1 112.20(17) . . ?
C2 C3 H3A 109.2 . . ?
C2 C3 H3B 109.2 . . ?
O6 C8 C9 111.63(18) . . ?
O6 C8 C11 110.02(18) . . ?
O6 C8 C10 101.91(19) . . ?
C11 C8 C9 111.1(2) . . ?
C11 C8 C10 112.1(2) . . ?
C10 C8 C9 109.7(2) . . ?
C13 C16 H16A 109.5 . . ?
C13 C16 H16B 109.5 . . ?
C13 C16 H16C 109.5 . . ?
H16A C16 H16B 109.5 . . ?
H16A C16 H16C 109.5 . . ?
H16B C16 H16C 109.5 . . ?
C13 C14 H14A 109.5 . . ?
C13 C14 H14B 109.5 . . ?
C13 C14 H14C 109.5 . . ?
H14A C14 H14B 109.5 . . ?
H14A C14 H14C 109.5 . . ?
H14B C14 H14C 109.5 . . ?
C3 C2 H2 118.5 . . ?
C1 C2 C3 123.0(3) . . ?
C1 C2 H2 118.5 . . ?
C8 C9 H9A 109.5 . . ?
C8 C9 H9B 109.5 . . ?
C8 C9 H9C 109.5 . . ?
H9A C9 H9B 109.5 . . ?
H9A C9 H9C 109.5 . . ?
H9B C9 H9C 109.5 . . ?
C8 C11 H11A 109.5 . . ?
C8 C11 H11B 109.5 . . ?
C8 C11 H11C 109.5 . . ?
H11A C11 H11B 109.5 . . ?
H11A C11 H11C 109.5 . . ?
H11B C11 H11C 109.5 . . ?
C2 C1 H1A 120.0 . . ?
C2 C1 H1B 120.0 . . ?
H1A C1 H1B 120.0 . . ?
C8 C10 H10A 109.5 . . ?
C8 C10 H10B 109.5 . . ?
C8 C10 H10C 109.5 . . ?
H10A C10 H10B 109.5 . . ?
H10A C10 H10C 109.5 . . ?
H10B C10 H10C 109.5 . . ?

loop_
_geom_torsion_atom_site_label_1
_geom_torsion_atom_site_label_2
_geom_torsion_atom_site_label_3
_geom_torsion_atom_site_label_4
_geom_torsion
_geom_torsion_site_symmetry_1
_geom_torsion_site_symmetry_2
_geom_torsion_site_symmetry_3
_geom_torsion_site_symmetry_4
_geom_torsion_publ_flag
S1 C4 C5 C6 -171.31(14) . . . . ?
S1 C3 C2 C1 -116.8(3) . . . . ?
O4 C12 C6 N1 -179.63(17) . . . . ?
O4 C12 C6 C5 -54.1(2) . . . . ?
O3 C12 C6 N1 0.3(3) . . . . ?
O3 C12 C6 C5 125.8(2) . . . . ?
O2 S1 C4 C5 176.77(15) . . . . ?
O2 S1 C3 C2 -58.5(2) . . . . ?
O1 S1 C4 C5 -54.93(18) . . . . ?
O1 S1 C3 C2 173.05(18) . . . . ?
C7 O6 C8 C9 -55.0(3) . . . . ?
C7 O6 C8 C11 68.8(3) . . . . ?
C7 O6 C8 C10 -172.0(2) . . . . ?
C7 N1 C6 C12 -141.97(19) . . . . ?
C7 N1 C6 C5 92.4(2) . . . . ?
C12 O4 C13 C15 -61.1(2) . . . . ?
C12 O4 C13 C16 -178.92(18) . . . . ?
C12 O4 C13 C14 63.1(3) . . . . ?
C13 O4 C12 O3 -2.5(3) . . . . ?
C13 O4 C12 C6 177.45(17) . . . . ?
C4 S1 C3 C2 55.4(2) . . . . ?
C4 C5 C6 N1 65.5(2) . . . . ?
C4 C5 C6 C12 -59.1(2) . . . . ?
C6 N1 C7 O5 8.2(3) . . . . ?
C6 N1 C7 O6 -172.35(17) . . . . ?
C3 S1 C4 C5 62.08(18) . . . . ?
C8 O6 C7 O5 -0.9(3) . . . . ?
C8 O6 C7 N1 179.69(17) . . . . ?

_shelx_res_file                  
;
TITL hpd140_a.res in P2(1)2(1)2(1)
    hpd140.res
    created by SHELXL-2018/3 at 16:11:51 on 01-Jul-2020
REM Old TITL hpd140 in P2(1)2(1)2(1)
REM SHELXT solution in P2(1)2(1)2(1): R1 0.096, Rweak 0.028, Alpha 0.001
REM <I/s> 0.934 for 24 systematic absences, Orientation as input
REM Flack x = 0.089 ( 0.010 ) from 1131 Parsons' quotients
REM Formula found by SHELXT: C10 O4 C1 Cl
CELL 1.54184 5.469911 10.158962 34.330351 90 90 90
ZERR 4 0.000086 0.000137 0.000489 0 0 0
LATT -1
SYMM 0.5-X,-Y,0.5+Z
SYMM -X,0.5+Y,0.5-Z
SYMM 0.5+X,0.5-Y,-Z
SFAC C H N O S
UNIT 64 116 4 24 4

L.S. 4
PLAN  5
SIZE 0.053 0.121 0.241
TEMP -173.15(10)
CONF
BOND $H
MORE -1
fmap 2
acta
REM <olex2.extras>
REM <HklSrc "%.\\hpd140.hkl">
REM </olex2.extras>

WGHT    0.038000    0.662100
EXTI    0.001041
FVAR       5.85119
S1    5    0.101509    0.690366    0.559308    11.00000    0.01831    0.01814 =
         0.01859    0.00251   -0.00068   -0.00021
O4    4    0.346295    0.701972    0.695756    11.00000    0.02058    0.01272 =
         0.01870   -0.00284    0.00375   -0.00013
O5    4    0.858287    0.364317    0.634790    11.00000    0.01989    0.01654 =
         0.03414   -0.00242    0.00217   -0.00045
O3    4    0.188435    0.497955    0.706352    11.00000    0.02912    0.01706 =
         0.02228   -0.00028    0.00600   -0.00424
O6    4    0.577651    0.203600    0.623196    11.00000    0.01934    0.01331 =
         0.03902   -0.00890    0.00263   -0.00009
O2    4   -0.152854    0.664914    0.550585    11.00000    0.01905    0.03457 =
         0.02420    0.00556   -0.00089   -0.00060
O1    4    0.179823    0.825493    0.560872    11.00000    0.03468    0.01682 =
         0.03331    0.00306   -0.00475   -0.00044
N1    3    0.451970    0.396293    0.645493    11.00000    0.01904    0.01152 =
         0.02272   -0.00193    0.00151   -0.00101
AFIX  43
H1    2    0.307638    0.358627    0.647490    11.00000   -1.20000
AFIX   0
C7    1    0.648487    0.324199    0.634317    11.00000    0.02318    0.01311 =
         0.01501    0.00085   -0.00017    0.00013
C12   1    0.318420    0.572976    0.688646    11.00000    0.02068    0.01343 =
         0.01661    0.00001   -0.00262    0.00018
C13   1    0.205079    0.769798    0.726825    11.00000    0.01928    0.01693 =
         0.01711   -0.00439    0.00203    0.00339
C4    1    0.163872    0.612557    0.604771    11.00000    0.02064    0.01936 =
         0.01567    0.00299    0.00099   -0.00065
AFIX  23
H4A   2    0.058573    0.652795    0.624979    11.00000   -1.20000
H4B   2    0.118537    0.518459    0.602758    11.00000   -1.20000
AFIX   0
C5    1    0.429097    0.621835    0.618030    11.00000    0.02097    0.01624 =
         0.01654    0.00057   -0.00028   -0.00090
AFIX  23
H5A   2    0.468161    0.714580    0.624325    11.00000   -1.20000
H5B   2    0.537551    0.593772    0.596488    11.00000   -1.20000
AFIX   0
C6    1    0.478835    0.535064    0.654153    11.00000    0.01923    0.01064 =
         0.01884   -0.00144   -0.00067   -0.00069
AFIX  13
H6    2    0.652640    0.549902    0.662048    11.00000   -1.20000
AFIX   0
C15   1   -0.065277    0.759942    0.718102    11.00000    0.02055    0.02209 =
         0.02966   -0.00306    0.00034    0.00228
AFIX 137
H15A  2   -0.096360    0.790513    0.691484    11.00000   -1.50000
H15B  2   -0.156659    0.814775    0.736531    11.00000   -1.50000
H15C  2   -0.118026    0.668150    0.720639    11.00000   -1.50000
AFIX   0
C3    1    0.280863    0.606603    0.523997    11.00000    0.02333    0.02765 =
         0.01709    0.00262    0.00088   -0.00062
AFIX  23
H3A   2    0.244549    0.642995    0.497879    11.00000   -1.20000
H3B   2    0.456167    0.622195    0.529488    11.00000   -1.20000
AFIX   0
C8    1    0.757851    0.104920    0.609367    11.00000    0.02206    0.01472 =
         0.03067   -0.00569    0.00213    0.00409
C16   1    0.292439    0.911221    0.723424    11.00000    0.02133    0.01667 =
         0.03046   -0.00520    0.00087    0.00212
AFIX 137
H16A  2    0.467285    0.915570    0.729517    11.00000   -1.50000
H16B  2    0.201333    0.966558    0.741755    11.00000   -1.50000
H16C  2    0.265074    0.942799    0.696805    11.00000   -1.50000
AFIX   0
C14   1    0.269797    0.713093    0.766576    11.00000    0.03061    0.02604 =
         0.01772   -0.00287    0.00008    0.00316
AFIX 137
H14A  2    0.212477    0.621855    0.768167    11.00000   -1.50000
H14B  2    0.191057    0.765500    0.786996    11.00000   -1.50000
H14C  2    0.447502    0.715435    0.770143    11.00000   -1.50000
AFIX   0
C2    1    0.232840    0.461516    0.523799    11.00000    0.03293    0.02804 =
         0.02574   -0.00664    0.00236   -0.00125
AFIX  43
H2    2    0.073804    0.431568    0.517081    11.00000   -1.20000
AFIX   0
C9    1    0.910763    0.157851    0.575765    11.00000    0.04426    0.02843 =
         0.02377   -0.00107    0.00468    0.01104
AFIX 137
H9A   2    0.802995    0.197782    0.556261    11.00000   -1.50000
H9B   2    1.002628    0.085504    0.563836    11.00000   -1.50000
H9C   2    1.025061    0.224328    0.585576    11.00000   -1.50000
AFIX   0
C11   1    0.917344    0.061118    0.642614    11.00000    0.04491    0.02538 =
         0.02724    0.00080    0.00141    0.01347
AFIX 137
H11A  2    1.020297    0.134674    0.651100    11.00000   -1.50000
H11B  2    1.021267   -0.011958    0.634065    11.00000   -1.50000
H11C  2    0.814396    0.032094    0.664341    11.00000   -1.50000
AFIX   0
C1    1    0.400646    0.373657    0.532495    11.00000    0.05524    0.02996 =
         0.03527   -0.00113    0.00796    0.00595
AFIX  93
H1A   2    0.560986    0.401267    0.539303    11.00000   -1.20000
H1B   2    0.361569    0.282559    0.531971    11.00000   -1.20000
AFIX   0
C10   1    0.593266   -0.004602    0.594881    11.00000    0.03157    0.02256 =
         0.07742   -0.02241    0.00386    0.00096
AFIX 137
H10A  2    0.492860   -0.037243    0.616460    11.00000   -1.50000
H10B  2    0.693604   -0.076591    0.584610    11.00000   -1.50000
H10C  2    0.486882    0.029190    0.574203    11.00000   -1.50000
AFIX   0
HKLF 4


REM  hpd140_a.res in P2(1)2(1)2(1)
REM wR2 = 0.0773, GooF = S = 1.025, Restrained GooF = 1.025 for all data
REM R1 = 0.0303 for 3787 Fo > 4sig(Fo) and 0.0313 for all 3907 data
REM 224 parameters refined using 0 restraints

END

WGHT      0.0363      0.6950

REM Highest difference peak  0.364,  deepest hole -0.321,  1-sigma level  0.042
Q1    1   0.6063 -0.0355  0.6217  11.00000  0.05    0.36
Q2    1   0.7549  0.1164  0.5733  11.00000  0.05    0.26
Q3    1   0.1231  0.6602  0.5847  11.00000  0.05    0.25
Q4    1   0.1217  0.6662  0.5318  11.00000  0.05    0.25
Q5    1  -0.1159  0.6882  0.5722  11.00000  0.05    0.22
;
_shelx_res_checksum              67445
_shelx_hkl_file                  
;
   0   0  -2 1473.90 99.5485   8
   0   0  -2 1465.87 93.2097  18
   0   0  -3 66.9215 38.7619   8
   0   0  -3 253.787 55.8696  18
   0   0  -4 129516. 3411.80   8
   0   0  -4 124224. 3368.12  18
   0   0  -5 146.820 61.1039   8
   0   0  -6 136666. 3820.34   8
   0   0   6 141437. 3862.00  19
   0   0  -7 24.5238 80.8183   8
   0   0   7 27.0954 76.8513  19
   0   0  -8 1303.20 197.162   8
   0   0   8 1339.96 208.050  19
   0   0  -9-16.1528 89.3068   8
   0   0   9-17.6643 86.7768  19
   0   0 -10 103258. 3117.51   8
   0   0  10 99634.4 3134.50  19
   0   0  11 56.0847 123.215   6
   0   0 -11-60.8825 96.3149   8
   0   0  11 22.0422 88.4123  19
   0   0 -12 717486. 18793.9   8
   0   0  12 753763. 18857.6  19
   0   0  13-34.0822 122.274   6
   0   0 -13 49.7115 99.6990   8
   0   0  13 53.4850 107.267  19
   0   0  14 155988. 4837.98   6
   0   0  14 142950. 4244.31   4
   0   0 -14 146556. 4512.07   8
   0   0  14 149049. 4593.43  19
   0   0  15 40.6212 126.212   6
   0   0  15 39.2599 78.7434   4
   0   0  15 63.5933 106.711  19
   0   0 -15 29.8417 92.7221   8
   0   0  16 28869.8 1456.67  19
   0   0  16 26553.9 1183.14   2
   0   0  16 27477.4 1199.21   4
   0   0  16 26628.7 1562.31   6
   0   0 -16 26768.0 1168.58  24
   0   0 -16 26723.2 1386.31   8
   0   0  17 335.197 182.970  19
   0   0  17 22.7646 104.124   2
   0   0  17 137.322 108.634   4
   0   0  17-47.7781 171.416   6
   0   0 -17 42.3095 96.7628  24
   0   0 -17 70.7184 118.674   8
   0   0  18 8430.06 803.627  19
   0   0  18 7653.17 604.314   2
   0   0  18 7768.84 603.722   4
   0   0  18 9047.37 912.668   6
   0   0 -18 8291.94 612.385  24
   0   0 -18 8356.07 774.331   8
   0   0  19 43.1664 109.504  19
   0   0  19-53.0914 142.852   2
   0   0  19-55.8435 212.495   6
   0   0  19 26.0622 80.9735   4
   0   0 -19-24.5941 103.463  24
   0   0 -19 41.4535 148.717   8
   0   0  20 741.129 288.307  19
   0   0  20 914.841 238.364   2
   0   0  20 578.427 178.915   4
   0   0  20 421.066 241.843   6
   0   0 -20 581.952 201.996  24
   0   0 -20 940.290 300.980   8
   0   0  21-49.5548 108.869  19
   0   0  21-30.6040 116.454   2
   0   0  21-64.6704 164.056   6
   0   0 -21 28.4111 113.958  24
   0   0 -21 96.4249 136.741   8
   0   0  22 2852.01 539.423  19
   0   0  22 3877.01 702.899   6
   0   0  22 3965.53 501.896   2
   0   0 -22 3502.65 461.218  24
   0   0 -22 4093.27 630.060   8
   0   0  23 112.131 174.193  19
   0   0  23-73.9192 209.652   6
   0   0 -23 33.7100 171.032  14
   0   0  23 35.0092 140.424   2
   0   0 -23-32.4980 130.352  24
   0   0 -23 110.814 157.148   8
   0   0  24 181781. 6754.03   6
   0   0 -24 177911. 5732.06  14
   0   0  24 194285. 5826.25   2
   0   0 -24 185950. 5739.73  24
   0   0  24 190625. 6372.87  19
   0   0  25-62.3491 250.127  19
   0   0  25 1836.64 550.243   6
   0   0 -25 188.685 179.156  14
   0   0  25 1888.79 380.141   2
   0   0 -25 110.473 147.776  24
   0   0  25 74.2415 163.169  23
   0   0  26 12419.1 1416.52   6
   0   0  26 11740.9 968.877   2
   0   0  26 11559.7 935.451  23
   0   0 -26 11568.7 937.030  24
   0   0  26 10656.4 1157.57  19
   0   0  27 67.3061 170.745  19
   0   0  27 92.2946 261.770   6
   0   0 -27-82.9442 182.226  14
   0   0  27 303.899 190.759   2
   0   0  27-41.1645 156.643  23
   0   0 -27 40.8725 155.531  24
   0   0 -28 26809.9 1554.93  14
   0   0 -28 26607.9 1528.07  24
   0   0  28 26672.6 1546.41  23
   0   0  28 27468.4 2223.39   6
   0   0  28 25158.2 1849.15  19
   0   0  29-99.9047 400.721   6
   0   0 -29 44.3237 177.784  24
   0   0 -29 88.8593 186.907  14
   0   0  29-44.3533 159.122  23
   0   0 -29 175.315 272.347  22
   0   0  29 70.3090 154.465  19
   0   0 -30 3269.64 563.869  14
   0   0 -30 2965.13 520.155  24
   0   0 -30 3324.34 759.945  22
   0   0  30 3141.09 531.793  23
   0   0  30 2771.11 751.882   6
   0   0  31-209.121 375.118   6
   0   0 -31-46.4768 195.519  24
   0   0 -31-45.9623 210.198  14
   0   0  31 327.235 205.403  26
   0   0  31 138.897 185.707  23
   0   0 -31 91.0618 163.345  22
   0   0  32 6431.93 1123.92   6
   0   0 -32 7209.84 791.285  14
   0   0 -32 5017.32 941.196  22
   0   0 -32 6847.18 785.110  24
   0   0  32 7215.60 797.275  23
   0   0  32 7279.81 808.450  26
   0   0 -33 136.119 199.366  14
   0   0  33 46.2750 176.090  23
   0   0  33 139.738 167.112  26
   0   0 -33-46.7724 177.982  24
   0   0 -34 17374.9 1229.79  14
   0   0  34 19053.4 1304.67  26
   0   0  34 16806.4 1232.49  23
   0   0  35-43.9339 176.220  23
   0   0  35 43.9529 176.297  26
   0   0 -36 39453.9 1912.10  14
   0   0  36 38996.8 1927.57  23
   0   0  36 40017.6 1944.79  26
   0   0 -37-224.562 222.678  14
   0   0  37-78.1671 156.784  26
   0   0  37 39.2181 165.001  23
   0   0 -38 1842.54 363.296  14
   0   0  38 2334.37 408.250  26
   0   0  38 2127.81 388.987  23
   0   0 -39-151.970 196.582  14
   0   0  39-64.7854 159.136  26
   0   0  39 32.5588 143.067  23
   0   0 -40 52.6887 145.663  14
   0   0  40 56.8488 144.223  26
   0   0  40 85.9102 125.837  23
   0   0  41 96.6070 114.624  26
   0   0 -41-21.8905 117.803  14
   0   0  42 3544.57 371.459  26
   0   0 -42 4358.50 380.720  14
   0   0  43-56.6718 80.3825  26
   0   0  43-72.8966 102.973   3
   0   1   0 8.45419 35.5672  22
   0  -1   0 13.8829 30.5023  21
   0   1   0 15.5581 32.7272   9
   0  -1   0 23.0893 35.1999  19
   0  -1  -1 84430.2 2325.58  21
   0   1  -1 83293.9 2378.06  22
   0   1   1 79509.3 2363.17  22
   0  -1   1 85280.1 2336.58  21
   0   1  -1 84509.5 2365.98   9
   0   1   1 85346.6 2358.72   9
   0  -1  -1 84818.1 2321.81  20
   0  -1   1 82780.6 2352.80  19
   0   1   2 201052. 5391.49  22
   0   1  -2 197118. 5395.60  22
   0  -1   2 206135. 5411.13   6
   0  -1  -2 205380. 5331.26  20
   0   1  -3 69941.6 2072.34  22
   0  -1   3 69075.3 2080.62   6
   0  -1  -3 70715.2 1998.74  20
   0  -1  -3 68355.3 2000.22  18
   0   1  -4 15140.6 683.950  22
   0  -1  -4 16025.2 635.922  18
   0  -1  -4 15918.0 625.912  20
   0  -1   4 15676.6 697.039   6
   0  -1  -5 215752. 5754.43  18
   0  -1   5 214808. 5875.38   6
   0  -1  -6 93156.6 2758.07  18
   0  -1   6 97992.6 2907.95   6
   0  -1   7 957251. 24703.1   6
   0  -1  -7 999999. 24543.6  18
   0  -1   7 917212. 24584.1  19
   0   1  -7 953251. 24481.3   8
   0  -1   8 365620. 9828.47   6
   0  -1  -8 368721. 9660.77  18
   0  -1   8 374643. 9747.26  19
   0   1  -8 352442. 9604.25   8
   0  -1   9 77854.5 2663.59   6
   0  -1  -9 78064.0 2475.73  18
   0  -1   9 80930.0 2571.65  19
   0  -1  -9 81389.8 2528.51   8
   0   1  -9 77573.9 2451.44   8
   0  -1  10 69558.1 2037.68   4
   0  -1  10 70319.6 2511.11   6
   0  -1  10 72180.6 2406.23  19
   0  -1 -10 71059.0 2314.05  18
   0  -1 -10 72352.3 2361.51   8
   0   1 -10 71121.5 2303.70   8
   0  -1  11 2436.29 214.525   4
   0  -1  11 2731.53 385.517   6
   0  -1  11 2696.23 352.928  19
   0  -1 -11 2395.44 306.995  18
   0   1 -11 2883.39 327.633   8
   0  -1 -11 2833.06 351.129   8
   0  -1  12 69652.5 2529.36   6
   0  -1  12 63936.8 1958.16   4
   0  -1  12 65382.8 2360.61  19
   0  -1 -12 69027.2 2285.31  18
   0  -1 -12 63501.9 2291.75   8
   0   1 -12 62338.0 2241.99   8
   0  -1  13 21817.2 857.956   4
   0  -1  13 21124.4 1245.33   6
   0  -1  13 20806.6 1153.79  19
   0  -1 -13 23060.4 1154.78   8
   0   1 -13 21886.7 1099.46   8
   0  -1  14 54920.4 2298.23   6
   0  -1  14 50766.8 1701.42   4
   0   1  14 55145.9 2147.22  19
   0  -1  14 57015.8 2185.80  19
   0  -1 -14 53757.1 2100.03   8
   0   1 -14 52700.8 2041.90   8
   0  -1  15 7751.03 482.775   4
   0  -1  15 8523.22 807.373   6
   0  -1 -15 8110.97 692.356   8
   0   1 -15 8703.26 689.897   8
   0  -1  15 8930.50 756.139  19
   0   1  15 9860.13 763.909  19
   0  -1  16 53214.0 2186.00  19
   0   1  16 52891.0 2160.26  19
   0  -1  16 48003.4 1835.32   2
   0   1  16 47121.9 1797.93   2
   0  -1  16 49236.0 2297.51   6
   0  -1 -16 52447.1 2144.20   8
   0   1 -16 49608.4 2044.27   8
   0   1 -16 50227.9 1828.02  24
   0  -1  17 143192. 4608.60  19
   0   1  17 143317. 4566.15  19
   0  -1  17 139596. 4176.88   2
   0   1  17 134622. 4130.41   2
   0  -1  17 131882. 4768.54   6
   0  -1 -17 144877. 4570.04   8
   0   1 -17 137253. 4438.61   8
   0   1 -17 127128. 4106.40  24
   0  -1  18 27647.5 1558.81  19
   0   1  18 28974.4 1556.02  19
   0  -1  18 27340.0 1292.69   2
   0   1  18 26860.0 1256.83   2
   0  -1  18 25968.1 1662.01   6
   0  -1 -18 27443.9 1517.35   8
   0   1 -18 27014.9 1260.55  24
   0   1  19 222981. 6862.41  19
   0  -1  19 236375. 6983.96  19
   0  -1  19 213343. 6394.62   2
   0   1  19 217894. 6367.94   2
   0   1  19 224360. 6550.03   4
   0  -1  19 219468. 7214.15   6
   0   1  19 213040. 7168.72   6
   0  -1 -19 222316. 6852.38   8
   0   1 -19 223013. 6381.94  24
   0  -1  20 1075.69 346.403  19
   0   1  20 1583.40 388.328  19
   0  -1  20 685.473 218.900   2
   0   1  20 1256.00 267.490   2
   0   1  20 1084.17 266.338   4
   0  -1  20 1048.04 350.789   6
   0   1  20 1846.67 469.273   6
   0  -1 -20 1127.16 343.314   8
   0   1 -20 1117.40 261.832  24
   0  -1  21 469.305 248.371  19
   0   1  21 992.309 309.023  19
   0   1  21 1113.30 281.591   4
   0  -1  21 926.630 366.547   6
   0   1  21 987.535 374.044   6
   0   1  21 979.207 261.218   2
   0  -1  21 860.237 250.006   2
   0   1 -21 749.634 225.993  24
   0  -1 -21 706.672 287.100   8
   0  -1 -22 11151.1 1053.94   8
   0  -1  22 10986.7 1075.99  19
   0   1  22 12854.3 1115.46  19
   0   1  22 13144.2 1298.26   6
   0  -1  22 11346.5 1216.31   6
   0   1  22 12814.1 960.335   4
   0   1 -22 11744.0 865.883  14
   0   1  22 11019.3 838.813   2
   0  -1  22 10770.9 814.043  26
   0   1 -22 13029.0 900.101  24
   0  -1 -23 47777.5 2459.30   8
   0   1  23 47088.8 2406.66  19
   0  -1  23 49203.0 2497.92  19
   0  -1  23 47085.6 2699.10   6
   0   1  23 45263.3 2648.27   6
   0   1 -23 46172.5 2014.91  14
   0  -1 -23 43468.3 1989.26  14
   0   1  23 48862.0 2051.10   2
   0  -1  23 45626.3 1986.78  26
   0   1 -23 47520.5 2030.44  24
   0   1  24 3776.39 507.058  23
   0   1 -24 4694.97 569.097  24
   0   1 -24 4646.12 804.059  22
   0  -1  24 4645.77 723.169  19
   0   1  24 4106.23 669.294  19
   0  -1  24 4915.06 867.296   6
   0   1  24 3105.69 700.081   6
   0   1 -24 3872.13 532.530  14
   0  -1 -24 3680.10 525.762  14
   0   1  24 3998.62 535.049   2
   0  -1 -24 4320.76 694.686   8
   0  -1  24 4262.40 530.670  26
   0   1  25 53269.9 2242.77  23
   0   1 -25 56785.9 2330.98  24
   0   1 -25 55565.4 2996.64  22
   0  -1  25 50500.1 2686.27  19
   0   1  25 50035.3 2624.76  19
   0  -1  25 52753.7 3039.43   6
   0   1  25 54262.1 3056.62   6
   0   1 -25 51634.5 2256.04  14
   0  -1 -25 50727.7 2265.49  14
   0   1  25 49783.2 2252.55   2
   0  -1 -25 55608.0 2787.55   8
   0  -1  25 54147.3 2262.55  26
   0   1 -26-40.6460 145.821  24
   0   1  26-38.2467 137.213  23
   0   1 -26 161.667 205.058  22
   0   1  26-64.1082 162.630  19
   0  -1  26 67.7441 171.853  19
   0   1  26-88.6702 194.802   6
   0  -1  26 90.1006 197.945   6
   0   1 -26-39.6520 201.178  14
   0  -1 -26-40.7018 193.167  14
   0   1  26 41.2784 148.089   2
   0  -1 -26 138.472 232.347   8
   0  -1  26-38.8832 139.496  26
   0   1 -27 11603.3 961.276  24
   0   1  27 10860.6 918.864  23
   0   1 -27 9978.17 1273.65  22
   0  -1  27 10260.0 1161.16  19
   0   1  27 9136.70 1071.52  19
   0  -1  27 10782.4 1377.31   6
   0   1  27 10025.5 1326.83   6
   0   1 -27 10343.9 919.694  14
   0  -1 -27 11475.6 971.561  14
   0   1  27 9997.21 901.666   2
   0  -1 -27 10533.8 1191.29   8
   0  -1  27 10054.5 898.659  26
   0   1 -28 13009.0 1474.78  22
   0  -1  28 12875.1 1331.84  19
   0   1  28 13925.7 1339.55  19
   0   1  28 14308.0 1604.67   6
   0  -1  28 13006.9 1560.75   6
   0  -1 -28 13977.2 1099.70  14
   0   1 -28 12872.1 1043.83  14
   0   1  28 14526.3 1114.87   2
   0   1  28 16144.7 1126.58  23
   0   1 -28 14606.2 1110.79  24
   0  -1  28 13871.7 1064.90  26
   0   1 -29 58673.6 3333.59  22
   0  -1  29 53939.4 2988.35  19
   0   1  29 53771.1 2899.48  19
   0  -1  29 54617.7 3417.01   6
   0   1  29 60128.4 3488.26   6
   0  -1 -29 57805.4 2574.13  14
   0   1 -29 58271.7 2544.31  14
   0   1  29 58086.8 2590.54   2
   0   1  29 64211.3 2608.24  23
   0   1 -29 58895.7 2596.56  24
   0  -1  29 62190.9 2594.52  26
   0   1 -30 5840.76 1007.61  22
   0  -1  30 5340.17 853.029  19
   0  -1  30 4504.18 968.281   6
   0   1  30 5933.36 1047.47   6
   0   1 -30 5898.38 711.069  14
   0  -1 -30 5498.77 697.725  14
   0   1  30 5296.13 700.642   2
   0  -1  30 4783.14 654.164  26
   0   1 -30 6682.19 763.239  24
   0   1  30 6028.33 708.850  23
   0  -1  31 17559.3 1908.44   6
   0   1  31 19073.0 1935.94   6
   0   1 -31 22682.8 1463.62  24
   0   1  31 22010.9 1410.06  23
   0  -1 -31 24213.2 1494.58  14
   0   1 -31 23651.3 1463.45  14
   0  -1  31 22240.4 1436.63  26
   0   1 -31 21587.1 1973.18  22
   0  -1  32 10911.2 1467.59   6
   0   1  32 10008.5 1401.06   6
   0  -1 -32 14247.7 1111.71  14
   0   1 -32 12257.4 1037.63  14
   0  -1  32 12710.4 1053.41  26
   0   1  32 14096.3 1081.08  23
   0   1 -32 12526.7 1071.49  24
   0   1 -32 10451.1 1363.97  22
   0  -1 -32 8700.09 1229.64  22
   0   1 -33 12495.5 1075.59  24
   0   1  33 10734.9 972.320  23
   0  -1  33 12444.0 1032.71  26
   0   1 -33 13158.4 1063.08  14
   0  -1 -33 12988.2 1064.24  14
   0   1 -34-43.5295 191.268  14
   0  -1 -34 44.6026 187.640  14
   0  -1  34 263.993 230.107  26
   0   1 -34 46.7591 196.712  24
   0   1  34 87.4662 166.419  23
   0   1  35 17589.5 1206.90  23
   0   1 -35 17859.4 1254.89  24
   0  -1  35 17739.7 1227.34  26
   0  -1 -35 17660.5 1221.09  14
   0   1 -35 18058.3 1214.90  14
   0  -1 -36 2934.23 500.081  14
   0   1 -36 2795.39 484.961  14
   0  -1  36 2891.08 483.754  26
   0   1 -36 3445.10 540.528  24
   0  -1  36 3540.75 535.555  23
   0   1  36 2685.54 466.584  23
   0   1 -37 3917.01 556.444  24
   0  -1  37 3593.04 536.123  23
   0   1  37 3070.36 473.782  23
   0  -1  37 3748.06 524.042  26
   0   1 -37 3692.86 515.774  14
   0  -1 -37 3389.86 503.493  14
   0  -1 -38 67.6311 154.648  14
   0   1 -38 33.3627 169.269  14
   0  -1  38 34.3488 174.272  26
   0   1 -38-37.2470 176.771  24
   0   1  38-34.3345 150.862  23
   0  -1  38 183.181 202.555  23
   0  -1 -39 5243.61 557.134  14
   0   1 -39 5134.03 553.352  14
   0  -1  39 4812.89 539.795  26
   0   1  39 4507.76 519.924  23
   0   1 -39 5625.55 597.599  24
   0  -1  39 4780.65 554.789  23
   0   1 -40 4950.16 495.875  14
   0  -1 -40 4798.10 509.203  14
   0  -1  40 3906.52 457.423  26
   0   1 -40 5127.07 536.210  24
   0   1  40 4100.43 463.066  23
   0  -1 -40 4693.32 507.090  24
   0  -1  40 4517.85 503.226  23
   0   1 -41 191.125 134.684  14
   0  -1 -41 42.4499 114.225  14
   0  -1  41 68.1007 107.739  26
   0   1  41 120.848 133.634  26
   0   1 -41 25.6070 97.4458  24
   0  -1 -41-24.7637 99.3340  24
   0  -1 -42-32.3156 96.1297  14
   0   1 -42-48.8512 96.8788  14
   0  -1  42 71.9727 104.587  26
   0   1  42-19.4302 95.4525  26
   0  -1  43 13971.7 665.370   3
   0   1  43 14665.0 678.582   3
   0   2   0 99641.5 3076.66  22
   0  -2   0 101231. 2991.40  21
   0   2   0 104339. 3050.41   9
   0  -2   1 82745.7 2241.77   7
   0   2   1 85237.4 2631.36  22
   0  -2  -1 86279.4 2546.48  21
   0   2  -1 83168.3 2637.61  22
   0  -2   1 81836.3 2543.67  21
   0   2   1 85818.2 2591.97   9
   0   2  -1 85202.1 2604.15   9
   0  -2   1 83783.5 2588.39  19
   0  -2  -1 85551.3 2520.70  20
   0   2  -2 576.945 165.516  22
   0  -2   2 637.903 148.839  21
   0  -2  -2 478.847 128.358  21
   0   2   2 586.309 162.831  22
   0   2   2 495.172 142.530   9
   0   2  -2 622.733 158.954   9
   0  -2   2 557.125 151.973  19
   0  -2  -2 600.728 142.456  20
   0   2   3 252682. 6919.14  22
   0   2  -3 258158. 6953.54  22
   0   2  -3 253661. 6908.51   9
   0  -2  -3 246386. 6795.80  20
   0  -2   4 62854.2 2166.16   6
   0   2  -4 63694.9 2154.63  22
   0   2   4 63925.9 2132.69  22
   0   2  -4 64115.2 2124.28   9
   0  -2  -4 61482.4 2011.12  20
   0   2  -5 35700.9 1462.03  22
   0  -2   5 37602.2 1484.79   6
   0  -2   5 36319.9 1078.80   5
   0  -2  -5 36903.7 1342.86  18
   0  -2  -5 37848.9 1357.83  20
   0   2  -6 251411. 7096.73  22
   0  -2   6 246792. 7101.72   6
   0  -2  -6 267371. 6931.26  20
   0  -2  -6 247584. 6913.30  18
   0  -2   7 1328.65 262.296   6
   0  -2  -7 1323.07 214.280  20
   0  -2  -7 1239.51 215.003  18
   0  -2   8 51302.8 2013.36   6
   0  -2   8 52453.1 1944.63  19
   0  -2  -8 52377.7 1845.22  18
   0  -2   9 160081. 4848.09   6
   0  -2   9 156431. 4717.43  19
   0  -2  -9 157024. 4611.34  18
   0  -2  10 108580. 3697.24   6
   0  -2  10 112026. 3589.34  19
   0  -2 -10 112477. 3478.72  18
   0  -2  11 10478.7 816.129   6
   0  -2  11 10226.0 767.265  19
   0  -2 -11 10758.4 716.375  18
   0  -2 -12 75287.0 2615.82   8
   0  -2  12 70891.9 2786.46   6
   0  -2 -12 72037.7 2570.81  18
   0  -2  12 75945.1 2714.73  19
   0  -2 -13 11281.6 807.980   8
   0  -2  13 11329.8 932.735   6
   0  -2  13 11784.1 868.419  19
   0  -2 -13 12799.1 835.054  18
   0  -2  14 24930.5 1494.86   6
   0  -2 -14 25560.1 1317.52  18
   0  -2  14 25970.1 1428.60  19
   0  -2 -14 27530.7 1381.50   8
   0   2 -14 26657.4 1494.61  22
   0   2 -15 175388. 5670.52  22
   0  -2  15 176947. 5740.17   6
   0  -2  15 177647. 5563.02  19
   0  -2 -15 180766. 5403.37  18
   0  -2  15 164705. 5039.05  23
   0   2 -15 171164. 5064.10  24
   0   2  15 178718. 5060.39   2
   0  -2 -15 181161. 5464.19   8
   0   2 -16 227260. 6998.60  22
   0  -2  16 215660. 6998.22   6
   0  -2 -16 231478. 6683.61  18
   0  -2  16 215422. 6804.50  19
   0  -2  16 218307. 6317.09  23
   0   2 -16 217210. 6314.70  24
   0   2  16 223367. 6292.63   2
   0  -2 -16 233599. 6788.10   8
   0   2 -17 4633.63 652.396  22
   0  -2  17 4591.71 660.278   6
   0  -2  17 4632.05 619.386  19
   0  -2  17 4308.51 465.396  23
   0   2 -17 5146.59 499.693  24
   0   2  17 4391.49 447.021   2
   0  -2 -17 4693.49 587.615   8
   0   2 -18 103350. 3937.40  22
   0  -2  18 101813. 3760.21  19
   0  -2  18 97765.3 3943.67   6
   0  -2  18 95539.8 3244.62  23
   0   2 -18 94537.0 3246.08  24
   0   2  18 101118. 3241.38   2
   0  -2 -18 100415. 3677.62   8
   0   2  19 25068.7 1521.64  19
   0  -2  19 23912.4 1543.50  19
   0  -2  19 23837.6 1685.84   6
   0   2 -19 24884.0 1665.41  22
   0   2  19 23866.5 1214.56   2
   0  -2  19 23751.0 1240.07  23
   0   2 -19 22288.9 1204.82  24
   0  -2 -19 23132.8 1484.57   8
   0  -2  20 19959.8 1449.17  19
   0   2  20 22698.5 1473.62  19
   0  -2  20 19844.4 1571.31   6
   0   2 -20 20838.7 1563.07  22
   0   2  20 21704.7 1166.43   2
   0  -2  20 20551.2 1172.93  23
   0   2 -20 20132.6 1167.08  24
   0  -2 -20 22360.7 1476.45   8
   0   2 -21 106328. 3586.02  24
   0  -2  21 108597. 3618.04  23
   0   2 -21 104085. 4311.56  22
   0  -2  21 104567. 4139.95  19
   0   2  21 109021. 4061.67  19
   0  -2  21 102440. 4374.56   6
   0   2  21 107134. 3572.73   2
   0  -2 -21 107070. 4090.26   8
   0   2  21 98279.3 3541.62  26
   0   2 -22 19271.4 1178.18  24
   0  -2  22 18884.9 1175.22  23
   0   2 -22 18161.7 1561.83  22
   0   2  22 19359.5 1432.39  19
   0  -2  22 17546.8 1424.47  19
   0  -2  22 17573.4 1583.28   6
   0   2  22 19924.0 1653.20   6
   0   2  22 19447.5 1298.25   4
   0   2 -22 18483.3 1138.51  14
   0  -2 -22 18235.9 1158.24  14
   0   2  22 19458.7 1149.60   2
   0  -2 -22 18932.8 1444.17   8
   0   2  22 18700.1 1175.63  26
   0  -2  22 19739.4 1131.89  26
   0   2 -23 369.493 209.988  24
   0  -2  23 563.985 248.141  23
   0   2 -23 74.0500 265.971  22
   0   2  23 522.558 265.845  19
   0  -2  23 513.299 293.714  19
   0  -2  23 404.414 290.458   6
   0   2  23 1104.72 400.557   6
   0   2  23 658.551 260.390   4
   0   2 -23 563.206 232.355  14
   0  -2 -23 407.472 230.539  14
   0   2  23 1253.93 276.713   2
   0  -2 -23 307.727 247.195   8
   0   2  23 380.780 193.620  26
   0  -2  23 600.597 216.184  26
   0  -2  24 6921.80 716.496  23
   0   2 -24 6096.97 668.818  24
   0  -2 -24 6688.05 654.930  24
   0   2 -24 5865.01 934.450  22
   0  -2  24 5920.31 739.005  21
   0  -2  24 7097.91 938.028  19
   0   2  24 8059.06 952.497  19
   0  -2  24 5224.05 910.747   6
   0   2  24 6089.08 749.969   4
   0   2  24 6745.78 1015.56   6
   0  -2 -24 6939.78 715.046  14
   0   2 -24 6154.41 670.422  14
   0   2  24 6442.41 686.082   2
   0  -2 -24 6728.99 899.929   8
   0   2  24 6384.64 706.553  26
   0  -2  24 7609.57 704.503  26
   0  -2  25 8402.34 800.259  23
   0   2 -25 7486.63 760.073  24
   0  -2 -25 7483.20 716.957  24
   0  -2  25 7507.75 836.240  21
   0   2 -25 7733.32 1105.83  22
   0   2  25 7940.07 961.254  19
   0  -2  25 7256.24 968.628  19
   0  -2  25 6593.12 1048.32   6
   0   2  25 6284.50 1026.31   6
   0  -2 -25 7491.62 772.519  14
   0   2 -25 7311.89 746.166  14
   0   2  25 8102.37 776.134   2
   0  -2 -25 7948.97 998.397   8
   0  -2  25 7451.04 728.828  26
   0   2  25 7524.56 776.103  26
   0   2 -26 818.858 284.949  24
   0  -2 -26 1071.75 304.041  24
   0   2 -26 688.939 379.065  22
   0  -2  26 1227.64 352.450  23
   0  -2  26 1465.22 446.223  19
   0   2  26 910.742 350.805  19
   0   2  26 1005.94 464.527   6
   0  -2  26 852.895 466.087   6
   0   2 -26 690.212 268.546  14
   0  -2 -26 725.663 266.209  14
   0   2  26 794.150 260.708   2
   0  -2 -26 1309.62 452.665   8
   0  -2  26 893.024 292.235  26
   0   2  26 883.654 302.639  26
   0  -2 -27 23515.1 1397.00  24
   0   2 -27 24777.8 1492.71  24
   0   2  27 25057.3 1430.49  23
   0   2 -27 21691.4 1943.37  22
   0  -2  27 23883.0 1855.51  19
   0   2  27 22471.7 1718.68  19
   0   2  27 21724.5 1993.00   6
   0  -2  27 22947.8 2065.89   6
   0   2 -27 25687.0 1482.79  14
   0  -2 -27 23274.4 1458.98  14
   0   2  27 25713.7 1497.97   2
   0  -2 -27 23367.9 1832.04   8
   0   2  27 24523.8 1517.31  26
   0  -2  27 24003.7 1419.21  26
   0  -2 -28 30097.2 1646.43  24
   0   2 -28 31513.9 1754.96  24
   0   2  28 31207.2 1673.77  23
   0   2 -28 28888.4 2297.08  22
   0   2  28 30430.7 2043.38  19
   0  -2  28 27906.3 2081.58  19
   0   2  28 29971.0 2369.89   6
   0  -2  28 29721.9 2404.91   6
   0  -2 -28 32336.6 1759.60  14
   0   2 -28 31218.5 1711.62  14
   0   2  28 30363.2 1706.32   2
   0  -2 -28 34993.8 2287.15   8
   0   2  28 31618.1 1769.89  26
   0  -2  28 33683.4 1727.38  26
   0  -2 -29 426.225 248.068  24
   0   2 -29 428.508 249.320  24
   0   2 -29 573.089 363.673  22
   0   2  29 632.142 251.040  23
   0  -2  29 467.709 279.943  19
   0  -2  29-105.714 464.664   6
   0   2  29 404.683 363.178   6
   0   2 -29 399.534 264.409  14
   0  -2 -29 466.818 265.102  14
   0   2  29 556.335 263.286   2
   0  -2 -29 978.874 414.061   8
   0  -2  29 557.639 272.336  26
   0   2  29 1120.57 370.997  26
   0   2 -30 7202.79 1131.10  22
   0  -2  30 5841.81 916.327  19
   0   2  30 5662.79 1058.78   6
   0  -2  30 5280.04 1054.99   6
   0  -2 -30 7807.32 834.199  14
   0   2 -30 6927.29 778.272  14
   0   2  30 6365.49 752.361   2
   0  -2 -30 6964.82 762.428  24
   0   2  30 6988.94 751.572  23
   0   2 -30 6878.45 786.391  24
   0   2  30 8103.55 860.514  26
   0  -2  30 7023.13 769.942  26
   0  -2  31 10932.7 968.490  26
   0   2  31 12372.2 1087.92  26
   0  -2  31 10777.4 1479.39   6
   0   2  31 11423.4 1497.58   6
   0   2  31 12872.0 1057.57   2
   0   2 -31 11362.6 1448.46  22
   0  -2 -31 11808.1 996.936  24
   0   2 -31 12451.5 1075.95  24
   0   2  31 11713.9 985.907  23
   0  -2 -31 12090.4 1050.69  14
   0   2 -31 13537.4 1082.75  14
   0   2  32 7149.30 802.278   2
   0  -2 -32 6579.21 744.890  24
   0   2 -32 7108.38 816.840  24
   0   2  32 7501.86 779.960  23
   0  -2  32 7260.24 780.797  26
   0  -2 -32 8810.81 875.000  14
   0   2 -32 7381.83 801.720  14
   0   2  33 9587.07 916.622   2
   0   2  33 9255.05 879.614  23
   0   2 -33 10229.0 957.469  24
   0  -2 -33 9199.63 886.130  24
   0  -2  33 9544.55 889.503  26
   0   2 -33 10292.0 920.080  14
   0  -2 -33 10031.0 941.591  14
   0   2 -34 676.778 284.665  14
   0  -2 -34 617.923 280.697  14
   0  -2  34 1085.96 331.507  26
   0  -2 -34 1070.59 317.411  24
   0   2 -34 747.103 296.869  24
   0   2  34 912.153 311.825  23
   0  -2 -35 837.256 296.048  14
   0   2 -35 442.822 245.373  14
   0  -2  35 758.405 268.355  26
   0   2 -35 671.768 284.447  24
   0  -2 -35 536.489 256.905  24
   0   2  35 556.389 242.250  23
   0   2  36 12643.6 957.937  23
   0   2 -36 13039.9 1026.33  24
   0  -2 -36 11742.7 954.901  24
   0  -2  36 11702.7 941.501  26
   0   2 -36 13111.5 980.768  14
   0  -2 -36 11817.9 961.106  14
   0  -2 -37 1077.30 307.188  14
   0   2 -37 1288.77 320.162  14
   0  -2  37 1463.17 329.235  26
   0  -2 -37 1096.47 302.106  24
   0   2 -37 1181.06 321.309  24
   0   2  37 1528.32 337.025  23
   0   2 -38 1607.18 335.374  14
   0  -2 -38 1516.26 335.776  14
   0  -2  38 1932.91 360.346  26
   0  -2 -38 2411.38 394.491  24
   0   2 -38 2014.03 379.131  24
   0   2  38 1986.03 356.290  23
   0  -2 -39 875.684 249.271  14
   0   2 -39 888.271 244.988  14
   0  -2  39 842.598 234.710  26
   0  -2 -39 811.722 233.062  24
   0   2 -39 998.689 265.790  24
   0   2  39 1036.18 254.686  23
   0  -2 -40 1697.53 294.488  14
   0   2 -40 2087.27 318.867  14
   0  -2  40 1787.98 291.146  26
   0   2 -40 2023.48 335.655  24
   0  -2 -40 1918.54 316.073  24
   0   2  40 1585.06 277.986  23
   0  -2  41 118.942 97.4476  26
   0   2 -41 211.650 126.863  14
   0  -2 -41 114.954 111.419  14
   0   2 -42 5387.38 405.694  14
   0  -2  42 5336.11 404.137  26
   0   2  42 6311.96 428.662   3
   0  -2  42 6253.05 425.763   3
   0   3   0 194.286 97.4115   9
   0  -3   0 22.1129 93.0256  21
   0   3   0-53.1013 121.424  22
   0   3  -1 29814.1 1347.73   9
   0   3   1 29933.3 1332.54   9
   0  -3   1 29548.6 947.746   7
   0  -3   1 31950.9 1338.33  21
   0  -3  -1 29062.9 1285.05  21
   0   3  -1 30963.1 1408.92  22
   0   3   1 30750.0 1396.48  22
   0  -3  -2 149238. 4359.61  20
   0  -3   2 147919. 4470.63  19
   0   3  -2 147793. 4472.64   9
   0   3   2 150270. 4454.63   9
   0   3   2 147409. 4518.77  22
   0   3  -2 144521. 4534.52  22
   0  -3   2 146332. 4409.87  21
   0  -3   3 128.876 130.906  19
   0  -3  -3 191.518 114.665  20
   0   3  -3 340.115 152.186   9
   0   3   3 268.306 152.309  22
   0  -3   3 354.241 155.760  21
   0   3  -3 198.789 148.633  22
   0  -3  -4 109101. 3421.42  20
   0   3  -4 108393. 3557.61   9
   0   3  -4 112533. 3640.32  22
   0   3   4 112645. 3589.60  22
   0  -3   5 5639.55 348.736   5
   0  -3  -5 5864.41 496.808  20
   0   3  -5 6468.17 575.578   9
   0   3   5 5861.41 552.519  22
   0   3  -5 6058.82 583.936  22
   0  -3   6 21301.5 781.760   5
   0  -3  -6 20442.5 1049.83  20
   0   3  -6 22780.1 1184.82   9
   0   3  -6 20961.7 1192.86  22
   0  -3   7 509.630 211.339   6
   0  -3   7 354.994 77.9565   5
   0  -3  -7 409.940 156.259  20
   0  -3  -7 498.533 162.442  18
   0   3  -7 281.159 153.769   9
   0  -3   7 433.652 168.693  21
   0   3  -7 366.575 184.501  22
   0  -3   8 114473. 3968.77   6
   0  -3  -8 122897. 3748.00  20
   0  -3  -8 120270. 3741.38  18
   0   3  -8 118220. 3937.57   9
   0   3  -8 114417. 3950.74  22
   0  -3   8 120451. 3826.74  21
   0  -3   9 71782.2 2584.57  21
   0  -3  -9 69404.4 2492.64  18
   0  -3   9 73090.7 2681.91  19
   0  -3   9 67678.3 2714.60   6
   0  -3  10 3273.98 433.452  21
   0  -3  10 3142.31 450.531  19
   0  -3 -10 3229.12 411.195  18
   0  -3  10 3082.03 488.277   6
   0  -3  11 65309.8 2538.95  21
   0  -3  11 67742.1 2769.08   6
   0  -3  11 68301.3 2652.98  19
   0  -3 -11 67422.9 2497.66  18
   0   3  12 1310.32 228.260   2
   0  -3  12 1032.59 273.993  21
   0  -3  12 1087.27 326.189   6
   0  -3  12 711.342 261.875  19
   0  -3 -12 1185.38 276.942  18
   0  -3 -13 16202.1 1054.48  18
   0  -3  13 17225.3 1178.59  19
   0  -3  13 17292.1 1116.72  21
   0  -3  13 16554.3 1234.89   6
   0   3  13 15946.1 866.335   2
   0   3 -13 17704.4 924.556  24
   0  -3  13 17173.5 918.574  23
   0  -3 -14 133559. 4311.59  18
   0  -3  14 133266. 4500.60  19
   0  -3  14 129703. 4325.02  21
   0  -3  14 123574. 4592.13   6
   0   3  14 134846. 3938.14   2
   0   3 -14 123867. 3936.90  24
   0  -3  14 123547. 3935.91  23
   0  -3 -15 61479.7 2539.86  18
   0  -3  15 63393.6 2711.77  19
   0  -3  15 63413.9 2870.18   6
   0  -3  15 62129.1 2565.63  21
   0   3  15 63893.9 2234.37   2
   0   3 -15 62610.3 2266.51  24
   0  -3  15 60075.3 2260.56  23
   0  -3  16 1693.75 440.340   6
   0   3 -16 1500.82 394.867  22
   0  -3  16 1995.98 330.736  23
   0  -3  16 1676.30 374.523  21
   0   3  16 1690.30 291.138   2
   0   3 -16 1547.23 291.202  24
   0  -3 -16 1768.05 389.123  18
   0  -3  16 1692.56 421.005  19
   0  -3  17 21130.9 1340.30  21
   0   3 -17 16954.3 1385.52  22
   0  -3  17 18367.9 1456.51   6
   0  -3  17 18786.2 1375.83  19
   0  -3 -17 18703.3 1264.30  18
   0  -3  17 17283.3 1040.84  23
   0   3 -17 18576.3 1058.51  24
   0   3  17 17944.8 1008.02   2
   0  -3 -17 18323.6 1264.54   8
   0   3 -18 2697.53 573.910  22
   0  -3  18 3404.92 553.358  21
   0  -3  18 3647.88 667.277   6
   0  -3  18 3799.36 627.051  19
   0  -3 -18 3108.58 519.302  18
   0  -3  18 3103.74 439.385  23
   0   3 -18 2787.45 411.699  24
   0   3  18 3324.73 421.843   2
   0  -3 -18 3479.71 564.237   8
   0  -3  19 3702.23 582.785  21
   0   3 -19 3526.95 665.749  22
   0  -3  19 3070.99 582.828  19
   0  -3  19 3457.78 670.266   6
   0   3 -19 3964.29 494.718  24
   0  -3  19 3960.31 502.733  23
   0   3  19 3691.51 463.511   2
   0  -3 -19 3879.79 622.489   8
   0   3  20 16617.5 1103.72  26
   0   3 -20 19310.5 1155.42  24
   0  -3  20 18693.7 1158.87  23
   0   3 -20 19454.0 1598.78  22
   0  -3  20 19536.4 1384.85  21
   0  -3  20 20575.3 1542.30  19
   0  -3  20 18141.1 1601.49   6
   0  -3 -20 16475.2 1096.75  14
   0   3 -20 18412.5 1114.77  14
   0  -3 -20 18880.4 1406.88   8
   0   3  20 18856.6 1117.99   2
   0  -3  21 4962.11 590.218  23
   0   3 -21 5096.95 591.252  24
   0  -3  21 4940.66 697.766  21
   0   3 -21 5290.95 850.137  22
   0   3  21 4801.05 723.136  19
   0  -3  21 5988.13 840.593  19
   0  -3  21 6040.76 933.114   6
   0  -3 -21 4961.39 590.586  14
   0   3 -21 4989.42 572.972  14
   0   3  21 5839.18 606.107   2
   0  -3 -21 5055.75 749.543   8
   0   3  21 5488.83 622.544  26
   0  -3  21 4752.97 536.183  26
   0  -3  22 36251.2 1721.47  26
   0   3  22 38211.1 1869.40  26
   0  -3  22 41331.6 1906.27  23
   0   3 -22 39990.9 1880.54  24
   0   3 -22 40242.1 2496.79  22
   0  -3  22 39750.7 2128.32  21
   0   3  22 39654.1 2226.33  19
   0  -3  22 39067.4 2323.26  19
   0  -3  22 36316.4 2460.28   6
   0   3 -22 39626.8 1827.48  14
   0  -3 -22 36943.3 1829.46  14
   0   3  22 38305.9 1802.90   2
   0  -3 -22 38317.9 2222.82   8
   0  -3  22 37027.2 1665.11  11
   0  -3  23 1454.65 324.379  26
   0   3  23 1000.03 300.656  26
   0   3 -23 1494.42 348.909  24
   0   3 -23 1740.38 536.942  22
   0  -3  23 1577.40 369.929  23
   0  -3  23 1490.77 403.561  21
   0   3  23 1562.29 442.466  19
   0  -3  23 1301.87 441.108  19
   0  -3  23 797.777 406.626   6
   0  -3 -23 1047.54 299.670  14
   0   3 -23 1385.35 327.129  14
   0   3  23 1170.86 312.092   2
   0  -3 -23 1059.85 377.087   8
   0  -3  23 1157.83 272.386  11
   0  -3  24 51230.4 2309.07  23
   0   3 -24 51864.6 2280.62  24
   0   3 -24 49670.3 2997.70  22
   0  -3  24 50014.8 2521.86  21
   0   3  24 46752.0 2574.25  19
   0  -3  24 52897.8 2884.56  19
   0   3  24 48522.9 2497.35   4
   0  -3  24 44172.3 2911.67   6
   0  -3 -24 47762.4 2239.36  14
   0   3 -24 48096.9 2186.19  14
   0   3  24 51690.7 2235.13   2
   0  -3 -24 47637.2 2678.58   8
   0  -3  24 51742.7 2171.58  26
   0   3  24 50710.1 2300.14  26
   0   3 -25 28148.0 1609.52  24
   0  -3  25 30292.7 1675.82  23
   0   3 -25 27089.2 2164.53  22
   0  -3  25 26600.5 1759.67  21
   0  -3  25 24461.2 1948.23  19
   0   3  25 23699.5 1789.22  19
   0  -3  25 27388.9 2231.46   6
   0   3  25 27528.7 1802.08   4
   0   3  25 28196.0 2216.89   6
   0  -3 -25 27038.4 1589.83  14
   0   3 -25 28497.2 1582.47  14
   0   3  25 30291.6 1613.29   2
   0  -3 -25 28290.7 2003.19   8
   0  -3  25 27329.3 1508.93  26
   0   3  25 29044.1 1650.25  26
   0  -3 -26 507.015 227.318  24
   0   3 -26 641.481 273.116  24
   0   3 -26 1036.91 447.687  22
   0  -3  26 941.899 338.331  23
   0   3  26 744.658 354.432  19
   0  -3  26 879.807 379.962  19
   0   3  26 1209.87 376.273   4
   0   3  26 192.391 345.517   6
   0  -3  26 608.491 407.127   6
   0  -3 -26 679.726 287.879  14
   0   3 -26 505.811 245.580  14
   0   3  26 778.458 274.791   2
   0  -3 -26 845.327 377.889   8
   0   3  26 708.975 288.005  26
   0  -3  26 510.882 229.042  26
   0   3 -27 47.2744 158.647  24
   0  -3 -27 40.3028 153.360  24
   0   3 -27-97.2320 246.658  22
   0  -3  27 97.0449 204.124  23
   0   3  27-274.286 369.008  19
   0  -3  27-81.5452 179.149  19
   0  -3  27-419.246 497.426   6
   0  -3 -27 93.0470 177.031  14
   0   3 -27-43.3612 190.523  14
   0   3  27 44.6499 149.839   2
   0  -3 -27 79.8561 202.579   8
   0   3  27 48.6773 185.227  26
   0  -3  27 40.5557 145.496  26
   0  -3 -28 17759.1 1202.34  24
   0  -3  28 19032.2 1340.54  23
   0   3 -28 17506.8 1274.78  24
   0   3  28 17633.0 1184.23  23
   0   3 -28 14646.3 1658.76  22
   0  -3  28 16635.8 1599.66  19
   0   3  28 13121.3 1329.30  19
   0   3  28 14807.2 1676.69   6
   0  -3  28 16034.4 1788.42   6
   0   3 -28 18020.9 1243.33  14
   0  -3 -28 17194.3 1258.90  14
   0   3  28 17194.7 1229.84   2
   0  -3 -28 17628.8 1676.70   8
   0  -3  28 16911.5 1177.15  26
   0   3  28 16657.4 1273.08  26
   0  -3  29 9975.81 976.613  23
   0   3 -29 11053.1 987.660  24
   0   3  29 9228.89 853.026  23
   0  -3 -29 9153.36 853.235  24
   0   3 -29 9931.58 1362.48  22
   0  -3  29 7564.93 1069.16  19
   0  -3  29 8318.90 1301.45   6
   0   3  29 7942.94 1235.96   6
   0   3 -29 9460.43 902.967  14
   0  -3 -29 8922.08 910.492  14
   0   3  29 9522.55 906.918   2
   0  -3 -29 9619.14 1214.77   8
   0   3  29 10008.1 971.160  26
   0  -3  29 9493.15 873.332  26
   0   3 -30 9381.90 1319.17  22
   0  -3 -30 8721.92 1164.54   8
   0   3  30 8835.21 1317.76   6
   0  -3  30 8285.52 1318.71   6
   0   3  30 9585.54 908.159   2
   0   3  30 9859.26 977.876  26
   0  -3  30 7641.71 801.205  26
   0   3 -30 10038.1 952.882  24
   0  -3  30 8778.37 917.381  23
   0   3  30 8141.55 811.773  23
   0  -3 -30 8914.07 841.958  24
   0   3 -30 9661.99 912.929  14
   0  -3 -30 8839.26 896.720  14
   0   3 -31-178.292 239.866  14
   0  -3 -31-47.5001 282.596  14
   0   3  31 46.8917 197.268   2
   0   3  31-50.5293 181.282  26
   0  -3  31-42.2746 177.845  26
   0  -3  31 151.712 222.204  23
   0   3  31 83.2886 158.470  23
   0   3 -31-49.3451 177.034  24
   0  -3 -31-128.253 171.480  24
   0  -3 -32-92.8978 249.959  14
   0   3 -32-43.6947 207.372  14
   0   3  32-46.2754 203.329   2
   0   3  32 247.878 251.527  26
   0  -3  32 41.6406 190.435  26
   0  -3  32 49.7634 178.531  23
   0   3  32-41.0488 137.756  23
   0   3 -32 145.946 185.119  24
   0  -3 -32 169.410 193.690  24
   0  -3 -33 44.8179 204.966  14
   0   3 -33 126.868 200.702  14
   0   3  33 45.0604 161.659   2
   0   3  33-48.0735 182.930  26
   0  -3  33 40.4890 170.330  26
   0  -3  33 48.4194 162.490  23
   0   3  33 79.8884 143.304  23
   0   3 -33-47.3394 180.137  24
   0  -3 -33-41.4598 157.764  24
   0  -3 -34 6519.78 736.777  14
   0   3 -34 7506.11 762.567  14
   0   3  34 6582.41 737.969   2
   0  -3 -34 6445.44 700.156  24
   0   3 -34 6952.96 770.388  24
   0   3  34 5752.84 649.227  23
   0  -3  34 6709.95 707.542  26
   0   3  34 6985.73 783.044  26
   0  -3  34 7805.99 821.409  23
   0   3 -35 19168.4 1229.87  14
   0  -3 -35 18836.6 1237.16  14
   0   3 -35 20974.9 1325.66  24
   0  -3 -35 19535.7 1229.51  24
   0   3  35 18485.9 1184.58  23
   0  -3  35 19392.8 1209.85  26
   0   3  35 20423.9 1327.75  26
   0  -3  35 21154.8 1353.30  23
   0   3 -36 2255.34 409.360  14
   0  -3 -36 1656.10 369.929  14
   0   3 -36 1525.97 358.990  24
   0  -3 -36 1541.52 342.835  24
   0  -3  36 1400.43 321.104  26
   0   3  36 1652.17 381.360  26
   0  -3  36 1923.63 404.289  23
   0   3  36 1624.84 340.657  23
   0  -3 -37 133.042 183.997  14
   0   3 -37 192.558 172.817  14
   0  -3 -37 165.095 167.641  24
   0   3 -37 147.207 174.769  24
   0  -3  37 405.109 197.729  26
   0   3  37 515.022 238.007  26
   0   3  37 339.667 179.593  23
   0   3  38 32713.3 1534.80  23
   0   3 -38 36559.5 1688.08  24
   0  -3 -38 36482.0 1628.35  24
   0  -3  38 35103.2 1581.23  26
   0   3  38 37453.8 1707.61  26
   0  -3 -38 36878.8 1634.39  14
   0   3 -38 40169.9 1657.32  14
   0   3  39 7226.86 581.854  23
   0  -3 -39 7347.34 610.698  24
   0   3 -39 7854.09 656.707  24
   0  -3  39 7314.21 594.685  26
   0   3  39 7733.37 656.918  26
   0   3 -39 7119.70 594.571  14
   0  -3 -39 6879.02 600.414  14
   0   3 -40 20.5446 110.584  14
   0  -3  40 176.002 113.856   3
   0   3  40 70.9930 95.5395   3
   0  -3  40 139.726 104.417  26
   0   3 -41 348.598 127.408  14
   0  -3 -41 228.449 126.631  27
   0  -3  41 457.382 127.105  26
   0  -4   0 54064.7 1693.00   7
   0   4   0 53494.9 2209.65   9
   0   4   0 57489.8 2323.52  22
   0  -4   0 52545.1 2159.87  21
   0  -4   1 19958.9 744.579   7
   0  -4   1 22080.9 1214.02  21
   0   4   1 23027.4 1307.65  22
   0  -4  -1 22660.8 1213.17  21
   0   4  -1 23528.5 1328.74  22
   0   4  -1 22441.9 1255.02   9
   0  -4  -1 20822.3 867.896   7
   0   4   1 21655.9 1220.56   9
   0  -4   2 240579. 7004.33  21
   0   4   2 245234. 7141.79  22
   0   4  -2 214929. 7048.64  22
   0   4  -2 241875. 7066.34   9
   0   4   2 246002. 7048.85   9
   0  -4   2 239591. 6892.95  20
   0  -4  -2 241710. 6904.56  20
   0   4   3 12328.7 930.673  22
   0   4  -3 10981.1 904.708  22
   0  -4   3 10908.0 840.410  21
   0   4  -3 10905.2 855.815   9
   0  -4   3 10841.4 855.463  19
   0  -4  -3 11457.4 811.649  20
   0  -4   3 11748.5 802.961  20
   0   4  -4 135275. 4550.93  22
   0   4   4 132515. 4485.34  22
   0  -4   4 132461. 4368.20  21
   0  -4   4 137806. 4267.00  20
   0  -4  -4 136839. 4299.73  20
   0  -4   4 135192. 4446.79  19
   0   4  -4 137453. 4471.70   9
   0   4   5 239985. 7059.91  22
   0   4  -5 227503. 7136.72  22
   0  -4   5 233314. 6384.92   5
   0  -4  -5 231023. 6726.11  18
   0  -4  -5 237099. 6823.97  20
   0   4  -5 231009. 7001.32   9
   0   4  -6 4589.91 597.276  22
   0   4   6 4165.73 543.762  22
   0  -4   6 3890.24 333.324   5
   0  -4  -6 4531.49 516.599  20
   0   4  -6 3504.87 504.860   9
   0   4  -7 6102.60 704.622  22
   0   4  -7 5992.73 676.552   9
   0  -4  -7 6868.66 638.086  20
   0  -4   7 5994.48 397.508   5
   0  -4   8 40444.2 1329.91   5
   0  -4  -8 41807.0 1857.54  20
   0   4   8 40391.1 1569.95   2
   0   4  -8 44251.1 2057.21   9
   0  -4   8 40597.2 1914.20  21
   0   4  -8 42230.6 2088.50  22
   0  -4  -9 6265.41 629.894  18
   0  -4  -9 6543.79 647.543  20
   0  -4   9 7301.93 757.136  19
   0   4  -9 6077.50 715.066   9
   0   4   9 6414.01 512.107   2
   0  -4   9 5947.77 658.070  21
   0   4  -9 6163.70 745.606  22
   0  -4   9 6719.61 538.699  23
   0   4 -10 63580.3 2253.89  24
   0   4 -10 66218.1 2850.65  22
   0  -4  10 60525.5 2236.20  23
   0  -4  10 65888.2 2669.99  21
   0  -4  10 66750.4 2748.75  19
   0  -4 -10 64516.2 2554.95  18
   0   4 -10 65287.5 2767.87   9
   0   4  10 63510.6 2218.77   2
   0  -4  11 100.720 119.534  23
   0  -4  11 424.793 234.877  21
   0   4  11 92.3161 92.6129   2
   0   4 -11 98.2344 139.336   9
   0   4 -11 98.6697 117.103  24
   0  -4 -11 74.4448 115.681  18
   0  -4  11 142.089 134.361  19
   0   4 -12 8412.08 651.908  24
   0  -4 -12 10197.8 857.600  18
   0  -4  12 9924.95 941.205  19
   0  -4  12 7380.39 796.462  21
   0  -4  12 9600.29 694.271  23
   0   4  12 8519.40 629.704   2
   0   4 -12 8930.50 920.496   9
   0   4 -13 41061.0 1715.97  24
   0  -4  13 38408.2 2192.03   6
   0  -4 -13 41188.1 1980.82  18
   0  -4  13 44818.2 2219.78  19
   0  -4  13 41759.4 2085.53  21
   0  -4  13 40623.8 1722.41  23
   0   4  13 40203.2 1668.63   2
   0   4 -13 42630.6 2236.71   9
   0   4 -14 15778.5 961.583  24
   0  -4  14 18249.6 1433.47   6
   0  -4  14 16779.3 1308.68  19
   0  -4 -14 17503.8 1206.17  18
   0  -4  14 16231.2 987.511  23
   0  -4  14 14696.0 1163.33  21
   0   4  14 17479.1 970.827   2
   0   4 -14 15458.9 1301.58   9
   0  -4 -14 15854.7 1150.61   8
   0   4 -15 33688.9 1547.06  24
   0  -4  15 33565.1 2074.01   6
   0  -4 -15 35609.1 1843.89  18
   0  -4  15 30710.9 1913.84  19
   0  -4  15 32566.2 1843.67  21
   0  -4  15 31819.2 1528.60  23
   0   4  15 33218.0 1488.33   2
   0  -4 -15 31059.0 1742.36   8
   0   4 -15 32299.6 1989.00   9
   0   4 -16 12470.2 870.942  24
   0  -4 -16 12815.3 1081.37  18
   0  -4  16 12288.3 1163.84  19
   0  -4  16 14053.8 1315.36   6
   0  -4  16 11443.2 853.812  23
   0  -4  16 10281.3 1001.52  21
   0   4  16 11305.0 802.097   2
   0  -4 -16 11540.5 1012.52   8
   0   4 -16 11155.1 1150.33   9
   0  -4  17 270.058 205.917  21
   0  -4  17 446.846 204.889  23
   0  -4 -17 670.408 269.996  18
   0  -4  17 695.394 310.816  19
   0  -4  17 803.336 358.986   6
   0   4  17 550.333 212.787   2
   0   4 -17 502.186 208.422  24
   0   4 -17 470.540 269.920   9
   0   4  18 3044.59 455.852  26
   0  -4  18 3707.99 614.585  21
   0  -4  18 2969.85 453.196  23
   0   4 -18 2835.39 626.236  22
   0  -4 -18 3204.24 565.862  18
   0  -4  18 3579.27 651.185  19
   0  -4  18 3234.27 681.873   6
   0   4 -18 3768.15 500.436  24
   0  -4 -18 3324.64 480.007  14
   0   4  18 3631.89 465.210   2
   0   4 -18 3471.37 677.637   9
   0  -4  19 17688.6 1063.84  26
   0   4  19 17763.0 1171.86  26
   0   4 -19 18656.0 1170.77  24
   0  -4  19 19632.3 1215.04  23
   0   4 -19 16697.1 1559.23  22
   0  -4  19 20145.2 1484.22  21
   0  -4 -19 17437.4 1378.44  18
   0  -4  19 21234.7 1634.17  19
   0  -4  19 16874.1 1589.23   6
   0  -4 -19 17282.7 1147.90  14
   0   4 -19 18230.8 1130.86  14
   0   4 -19 18274.1 1580.55   9
   0   4  19 16839.0 1077.64   2
   0   4  20 560.409 264.654  26
   0  -4  20 1088.62 267.132  26
   0   4 -20 893.525 279.532  24
   0  -4  20 1201.63 322.001  23
   0   4 -20 822.250 390.794  22
   0  -4  20 902.737 342.023  21
   0  -4  20 942.575 356.798  19
   0  -4  20 1280.11 459.726   6
   0  -4 -20 621.206 247.119  14
   0   4  20 816.333 243.337   2
   0   4 -20 627.308 345.174   9
   0   4 -20 712.885 244.368  14
   0   4  21 9773.38 898.893  26
   0  -4  21 10562.6 837.120  26
   0  -4  21 11085.4 947.364  23
   0   4 -21 10986.1 911.771  24
   0  -4  21 11846.3 1159.13  21
   0   4 -21 12653.7 1399.42  22
   0  -4  21 11946.1 1276.39  19
   0  -4  21 10392.9 1304.62   6
   0  -4 -21 10544.7 911.977  14
   0   4 -21 11398.4 907.020  14
   0   4 -21 10118.5 1238.47   9
   0   4  21 10750.2 872.076   2
   0   4 -22 1572.48 367.888  24
   0  -4  22 1843.36 407.336  23
   0  -4  22 1968.75 504.715  21
   0   4 -22 1168.47 485.414  22
   0  -4  22 1491.86 479.378  19
   0  -4  22 1782.40 584.357   6
   0   4 -22 1941.95 383.776  14
   0  -4 -22 1436.31 369.612  14
   0   4  22 1788.10 384.094   2
   0   4 -22 1807.56 568.768   9
   0  -4  22 1645.93 334.905  26
   0   4  22 1271.09 353.979  26
   0  -4  23 291.454 196.117  26
   0   4  23 182.554 183.126  26
   0   4 -23 309.669 194.442  24
   0  -4  23 129.562 217.454  21
   0  -4  23 228.542 209.097  23
   0   4 -23 187.079 237.344  22
   0   4  23 274.166 245.949  19
   0  -4  23 487.248 309.053  19
   0  -4  23 97.8943 248.389   6
   0   4 -23 282.382 191.518  14
   0  -4 -23 438.446 254.898  14
   0   4  23 243.033 185.311   2
   0  -4 -23-71.5979 181.699   8
   0   4 -23 89.7542 278.905   9
   0  -4  23 329.244 177.249  11
   0  -4  24 10363.0 857.214  26
   0   4  24 9474.84 925.494  26
   0   4 -24 9354.77 901.668  24
   0  -4  24 10426.5 964.085  23
   0   4 -24 9985.39 1346.31  22
   0  -4  24 8319.94 1015.94  21
   0   4  24 7948.97 1018.00  19
   0  -4  24 10113.3 1232.74  19
   0  -4  24 8851.25 1274.33   6
   0   4 -24 10679.1 916.332  14
   0  -4 -24 9876.88 917.198  14
   0   4  24 9959.16 885.114   2
   0   4 -24 9133.52 1268.75   9
   0  -4 -24 9818.13 1185.36   8
   0  -4  24 9411.98 784.323  11
   0  -4  25 3264.79 495.291  26
   0   4  25 1954.41 443.568  26
   0   4 -25 3070.31 533.574  24
   0   4 -25 3198.54 804.771  22
   0  -4  25 2643.12 512.793  23
   0  -4  25 2371.32 545.794  21
   0  -4  25 2136.33 597.623  19
   0   4  25 1835.13 495.135  19
   0   4  25 3468.63 675.053   4
   0  -4  25 2419.86 696.816   6
   0   4 -25 3000.43 502.993  14
   0  -4 -25 2564.95 499.641  14
   0   4  25 3356.41 531.873   2
   0   4 -25 3177.24 775.407   9
   0  -4 -25 2889.24 660.574   8
   0  -4  25 3155.23 455.183  11
   0   4  26 300.472 210.793  26
   0  -4  26 318.785 195.885  26
   0   4 -26 435.799 245.779  24
   0  -4  26 250.865 229.567  23
   0   4 -26 409.956 318.507  22
   0  -4  26 173.280 245.836  19
   0   4  26 141.755 201.152  19
   0  -4  26 216.549 363.425   6
   0   4  26 749.062 334.601   4
   0   4 -26 350.893 236.144  14
   0  -4 -26 285.765 209.392  14
   0   4  26 89.5157 150.373   2
   0   4 -26 197.796 217.391   9
   0  -4 -26 808.088 422.670   8
   0  -4  26 448.788 200.790  11
   0   4 -27 8035.15 867.853  24
   0  -4 -27 11099.1 904.946  24
   0  -4  27 9292.88 937.902  23
   0   4 -27 9186.21 1330.96  22
   0   4  27 8323.88 1042.16  19
   0  -4  27 9589.62 1238.09  19
   0  -4 -27 8643.35 1043.11   5
   0   4  27 7231.48 1208.84   6
   0   4  27 8870.36 1064.69   4
   0  -4  27 8735.92 1335.89   6
   0   4 -27 9626.37 903.920  14
   0  -4 -27 10139.5 960.998  14
   0   4  27 9774.84 912.196   2
   0   4 -27 7157.11 1159.69   9
   0  -4 -27 8397.20 1139.69   8
   0   4  27 9529.71 958.252  26
   0  -4  27 10312.4 889.162  26
   0  -4 -28 19928.2 1281.23  24
   0   4 -28 21622.2 1431.92  24
   0   4 -28 18772.3 1937.26  22
   0  -4  28 20018.1 1425.32  23
   0  -4  28 17643.3 1712.17  19
   0  -4  28 17707.9 1960.31   6
   0   4  28 16445.0 1815.43   6
   0   4 -28 19805.1 1327.05  14
   0  -4 -28 22404.5 1438.66  14
   0   4  28 20933.1 1368.99   2
   0  -4 -28 18927.8 1733.29   8
   0   4 -28 20818.2 1995.51   9
   0   4  28 18680.4 1376.44  26
   0  -4  28 19276.1 1261.23  26
   0   4 -29 27018.1 1621.21  24
   0  -4 -29 24097.2 1435.59  24
   0   4 -29 22823.4 2151.90  22
   0  -4  29 24456.0 1590.07  23
   0  -4  29 24467.2 1994.15  19
   0  -4  29 20160.2 2086.40   6
   0   4  29 23884.9 2175.21   6
   0   4  29 25368.1 1539.77   2
   0  -4  29 24648.5 1448.34  26
   0   4  29 24536.6 1601.85  26
   0   4 -29 26193.1 1536.35  14
   0  -4 -29 23458.9 1519.29  14
   0  -4 -29 23966.8 1989.70   8
   0   4 -29 20890.2 2037.80   9
   0   4 -30-88.5185 210.059  14
   0  -4 -30 286.266 226.440  14
   0   4  30 46.2619 176.045   2
   0   4  30 305.564 258.391  26
   0  -4  30-40.7055 154.903  26
   0   4  30 319.548 232.180  23
   0  -4  30 308.264 234.970  23
   0   4 -30 197.769 198.322  24
   0  -4 -30 41.1129 156.453  24
   0   4 -31 9128.62 861.687  14
   0  -4 -31 8264.66 860.025  14
   0   4  31 9371.11 904.800   2
   0   4  31 10211.5 969.083  26
   0  -4  31 9055.35 837.041  26
   0  -4  31 10534.7 984.135  23
   0   4 -31 7913.56 859.816  24
   0   4  31 8949.85 815.611  23
   0  -4 -31 9529.40 859.125  24
   0   4 -32 3967.90 559.520  14
   0  -4 -32 4020.34 597.214  14
   0   4  32 3760.87 575.501   2
   0  -4  32 4214.81 572.257  26
   0   4  32 4768.04 668.258  26
   0  -4  32 3717.82 597.031  23
   0   4 -32 3245.92 546.197  24
   0  -4 -32 4311.68 574.156  24
   0   4  32 3956.99 537.986  23
   0  -4 -33 10549.0 931.002  14
   0   4 -33 11525.5 938.500  14
   0   4  33 10992.6 946.726   2
   0   4  33 10473.5 959.903  26
   0  -4  33 11120.9 889.280  26
   0  -4  33 10860.9 976.805  23
   0   4  33 9750.73 839.762  23
   0  -4 -33 10847.4 898.510  24
   0   4 -33 10570.7 956.973  24
   0  -4 -34 2298.36 443.743  14
   0   4 -34 2432.03 445.339  14
   0   4  34 1814.54 389.212   2
   0   4  34 1990.65 431.471  26
   0  -4  34 1987.65 381.041  26
   0   4  34 1960.49 365.654  23
   0  -4  34 1414.92 366.724  23
   0  -4 -34 1849.24 376.808  24
   0   4 -34 1996.89 420.273  24
   0   4 -35 3362.92 485.799  14
   0  -4 -35 3245.81 489.004  14
   0   4  35 3122.82 485.703   2
   0   4 -35 2762.87 457.051  24
   0  -4 -35 2612.84 424.285  24
   0   4  35 3220.41 444.135  23
   0  -4  35 2916.71 434.019  26
   0   4  35 3172.91 507.562  26
   0  -4  35 3250.68 511.801  23
   0  -4 -36 11555.3 851.411  14
   0   4 -36 10292.2 793.893  14
   0   4  36 9275.27 737.026  23
   0   4 -36 10197.1 845.815  24
   0  -4 -36 9822.90 779.367  24
   0  -4  36 10143.5 769.262  26
   0   4  36 10995.8 874.023  26
   0  -4  36 9831.46 845.051  23
   0   4 -37 5094.89 526.880  14
   0   4  37 5194.46 509.603  23
   0   4 -37 4904.61 547.510  24
   0  -4 -37 4478.10 493.394  24
   0  -4  37 4731.01 496.164  26
   0  -4  37 4875.67 566.724  23
   0   4 -38 1325.71 281.572  24
   0  -4 -38 1606.83 280.841  24
   0   4 -38 1513.73 282.562  14
   0   4  38 1063.64 213.809   3
   0  -4  38 1542.56 272.134  26
   0  -4 -38 1470.66 307.958  27
   0   4 -39 530.294 174.079  14
   0  -4  39 465.798 160.866  26
   0  -4 -39 695.201 209.565  27
   0   4 -40-15.9191 83.2529  14
   0  -4 -40-20.5152 100.781  27
   0  -4  40 13.8367 72.3627  26
   0  -5   0 33.4132 54.7190   7
   0   5   0 88.5713 125.606   9
   0   5   0-49.3919 153.459  22
   0  -5   1 12900.8 1006.74  21
   0   5  -1 12434.0 1069.62  22
   0   5   1 12742.6 1064.27  22
   0  -5  -1 11452.1 625.199   7
   0  -5   1 11797.9 930.217  20
   0   5  -1 10910.0 956.891   9
   0   5   1 11985.3 991.153   9
   0   5   2 9787.99 938.983  22
   0  -5   2 10220.5 901.291  21
   0   5  -2 9038.43 925.545  22
   0  -5  -2 10107.3 619.603   7
   0   5  -2 11255.0 962.216   9
   0   5   2 9684.41 890.975   9
   0  -5   2 10503.8 864.492  20
   0   5  -3 159337. 5585.05  22
   0   5   3 167551. 5563.17  22
   0  -5   3 172962. 5475.87  21
   0  -5  -3 163464. 4801.29   7
   0   5  -3 167538. 5484.62   9
   0  -5  -3 164625. 5310.52  20
   0  -5   3 163072. 5277.14  20
   0  -5  -3 166327. 5173.06  18
   0  -5   4 7558.02 593.559   5
   0  -5  -4 8249.32 729.760  18
   0  -5  -4 6919.55 714.469  20
   0  -5   4 6695.20 694.619  20
   0   5  -4 8654.80 907.691  22
   0   5   4 7822.48 846.707  22
   0  -5   4 7467.01 783.349  21
   0   5  -4 7245.48 580.851  24
   0   5  -4 6663.58 766.839   9
   0   5  -5 8795.77 641.242  24
   0  -5   5 7576.76 582.607   5
   0  -5   5 7361.98 726.193  20
   0  -5  -5 9286.90 792.891  18
   0  -5  -5 7846.13 762.451  20
   0   5  -5 7826.32 876.900  22
   0   5   5 8803.72 893.670  22
   0  -5   5 7914.30 829.651  21
   0   5   5 8186.96 625.620   2
   0   5  -5 8091.02 847.256   9
   0   5  -6 158907. 4671.04  24
   0  -5   6 152986. 4545.89   5
   0  -5  -6 154134. 5008.06  18
   0  -5   6 156845. 5050.40  20
   0  -5  -6 155408. 5104.93  20
   0   5  -6 157566. 5480.03  22
   0   5   6 164656. 5394.68  22
   0   5   6 149760. 4642.36   2
   0   5  -6 154534. 5301.37   9
   0   5  -7 8699.12 655.002  24
   0  -5   7 7829.94 545.408   5
   0  -5  -7 7995.33 786.406  20
   0  -5   7 8442.63 783.503  20
   0  -5  -7 8677.54 784.661  18
   0   5  -7 7833.65 906.795  22
   0   5   7 8075.18 631.874   2
   0   5  -7 8809.83 898.517   9
   0   5  -8 4020.80 448.626  24
   0  -5   8 3414.49 327.358   5
   0   5   8 4084.59 447.419   2
   0  -5  -8 4779.65 613.420  20
   0  -5   8 3587.93 522.238  20
   0   5  -8 3472.96 594.842   9
   0   5  -8 4881.96 718.959  22
   0  -5   9 30029.6 1752.28  21
   0   5  -9 29709.8 1886.26  22
   0   5   9 28922.3 1339.86   2
   0  -5  -9 27235.7 1601.78  20
   0  -5   9 26496.3 1526.80  20
   0   5  -9 27684.5 1340.03  24
   0   5  -9 27953.6 1759.38   9
   0  -5  10 57449.6 2674.75  21
   0   5 -10 56881.9 2867.25  22
   0  -5  10 58247.1 2766.11  19
   0  -5  10 57707.0 2477.04  20
   0   5  10 57884.0 2191.89   2
   0   5 -10 58689.9 2225.83  24
   0   5 -10 58792.6 2783.54   9
   0  -5  11 383.559 240.772  21
   0   5 -11 66.4352 145.976  22
   0  -5  11-30.9542 124.185  23
   0   5  11 85.0383 113.726   2
   0  -5  11 179.630 186.051  19
   0  -5  11 413.522 196.271  20
   0   5 -11 210.428 157.233  24
   0   5 -11 60.3686 153.165   9
   0  -5  12 20352.7 1162.78  23
   0  -5  12 20665.6 1495.37  21
   0  -5  12 19415.2 1286.74  20
   0   5 -12 20635.9 1633.91  22
   0   5  12 20876.8 1126.73   2
   0  -5 -12 20005.0 1367.86  18
   0  -5  12 17982.8 1472.44  19
   0   5 -12 21608.3 1176.38  24
   0   5 -12 17884.7 1459.97   9
   0  -5  13 16591.6 1086.48  23
   0  -5  13 21154.3 1535.34  21
   0  -5  13 18131.4 1245.06  20
   0   5  13 20812.7 1132.44   2
   0  -5 -13 19348.8 1377.90  18
   0  -5  13 18570.8 1502.88  19
   0   5 -13 20087.7 1160.50  24
   0  -5 -13 18963.3 1307.37   8
   0   5 -13 19526.5 1553.93   9
   0  -5  14 72062.2 3231.46  21
   0  -5  14 68418.5 2866.74  20
   0  -5  14 69485.7 2705.49  23
   0  -5  14 74188.0 3381.20  19
   0  -5 -14 71346.2 3084.93  18
   0   5  14 75002.1 2672.31   2
   0   5 -14 71488.9 2707.56  24
   0   5 -14 72573.8 3400.50   9
   0  -5 -14 71733.7 3017.11   8
   0  -5  15 249.630 209.609  21
   0  -5  15 587.672 223.593  23
   0  -5  15 214.138 153.889  20
   0  -5 -15 388.804 263.746  18
   0  -5  15 210.050 235.125  19
   0  -5 -15 321.574 187.060  14
   0   5  15 553.393 206.628   2
   0   5  15 253.454 165.812  26
   0   5 -15 391.259 201.948  24
   0  -5 -15 470.716 248.370   8
   0   5 -15 358.365 240.680   9
   0   5 -16 5005.82 588.858  24
   0  -5 -16 4423.05 709.335  18
   0  -5  16 5023.56 812.925  19
   0  -5 -16 4056.30 543.775  14
   0  -5  16 4372.56 559.755  23
   0  -5  16 4074.93 568.809  20
   0  -5  16 4381.76 730.611  21
   0   5  16 4123.16 546.068  26
   0   5  16 5241.60 567.296   2
   0   5 -16 5011.10 829.283   9
   0  -5 -16 4196.21 659.185   8
   0   5 -17 32234.7 1639.63  24
   0  -5  17 33433.0 2196.06  19
   0  -5 -17 30789.1 1937.01  18
   0  -5  17 28808.3 1644.82  20
   0  -5 -17 31357.3 1628.34  14
   0  -5  17 31556.8 2026.72  21
   0  -5  17 30280.8 1630.59  23
   0   5  17 28597.4 1580.97  26
   0   5  17 34543.3 1628.25   2
   0  -5 -17 29873.5 1899.34   8
   0   5 -17 30217.2 2137.63   9
   0   5 -18 13174.6 1005.42  24
   0  -5  18 15383.6 1471.26  19
   0  -5 -18 14928.0 1313.96  18
   0  -5  18 13509.7 1062.76  20
   0  -5 -18 14894.4 1078.51  14
   0  -5  18 13997.4 1059.66  23
   0  -5  18 15657.3 1402.00  21
   0  -5  18 13052.9 919.301  26
   0   5  18 14258.2 1062.24  26
   0   5  18 13990.3 992.936   2
   0   5 -18 12367.9 1367.42   9
   0  -5 -18 13742.4 1253.07   8
   0   5 -19 26305.1 1510.41  24
   0  -5  19 26986.8 2023.41  19
   0  -5 -19 27751.6 1877.53  18
   0  -5 -19 25200.3 1495.45  14
   0  -5  19 27358.8 1552.84  23
   0  -5  19 26078.4 1882.26  21
   0   5 -19 25087.2 2079.55  22
   0   5  19 24038.2 1481.08  26
   0  -5  19 24466.3 1343.81  26
   0   5  19 27836.8 1485.55   2
   0   5 -19 23962.1 1971.56   9
   0  -5 -19 28012.8 1855.53   8
   0   5 -20 51452.3 2287.40  24
   0  -5  20 48334.0 2726.70  21
   0   5 -20 47485.5 3035.85  22
   0  -5  20 48685.6 2288.52  23
   0  -5  20 54082.0 3002.33  19
   0  -5 -20 54998.7 2803.72  18
   0   5 -20 47931.0 2175.71  14
   0  -5 -20 48399.3 2247.29  14
   0  -5  20 46077.8 2049.16  26
   0   5  20 49168.6 2285.78  26
   0   5 -20 46972.5 2927.70   9
   0  -5 -20 51616.5 2708.46   8
   0   5  20 48506.7 2173.93   2
   0   5 -21 179.845 180.355  24
   0  -5  21 219.708 227.551  21
   0  -5  21 187.390 205.855  23
   0   5 -21-98.2557 249.265  22
   0  -5  21 172.977 245.311  19
   0  -5 -21 44.7118 160.423  14
   0   5  21 81.6103 155.289   2
   0   5  21 184.982 185.506  26
   0  -5  21 35.9690 158.059  26
   0   5 -21 40.8855 179.660  14
   0   5 -21 91.2484 200.479   9
   0  -5 -21 141.939 201.299   8
   0   5 -22 24893.3 1511.53  24
   0  -5  22 24661.3 2012.79  19
   0   5 -22 23235.6 1408.45  14
   0  -5 -22 22590.6 1453.52  14
   0   5 -22 22393.5 2063.16  22
   0  -5  22 21624.9 1459.55  23
   0  -5  22 24244.3 1841.70  21
   0   5  22 22066.3 1471.68  26
   0  -5  22 22552.7 1326.91  26
   0   5  22 25726.6 1467.44   2
   0   5 -22 21857.4 1981.43   9
   0  -5 -22 23531.4 1836.37   8
   0   5 -23 16324.4 1193.16  24
   0  -5  23 13160.9 1353.54  21
   0  -5  23 14423.4 1156.35  23
   0   5 -23 12904.9 1581.97  22
   0  -5  23 12764.1 1464.84  19
   0  -5 -23 12443.0 1056.46  14
   0   5 -23 12390.8 1020.79  14
   0  -5  23 12721.2 983.485  26
   0   5  23 14143.6 1148.14  26
   0   5 -23 13076.0 1532.73   9
   0  -5 -23 12538.0 1352.33   8
   0   5  23 15019.9 1101.31   2
   0   5 -24 3743.04 562.518  14
   0  -5 -24 2689.30 509.778  14
   0   5  24 3597.68 550.217   2
   0   5 -24 3402.80 575.084  24
   0  -5  24 3155.58 554.650  23
   0  -5  24 4289.38 772.734  21
   0   5 -24 3616.68 847.077  22
   0  -5  24 3854.89 811.243  19
   0   5  24 4483.81 780.733  19
   0   5  24 2863.22 536.353  26
   0  -5  24 3377.86 512.075  26
   0   5 -24 3067.56 758.086   9
   0  -5 -24 3897.20 766.594   8
   0  -5  24 3750.99 510.010  11
   0  -5 -25 1166.97 387.412  14
   0   5 -25 1339.18 356.050  14
   0   5  25 1995.82 428.722   2
   0   5 -25 2072.75 448.976  24
   0  -5  25 1758.94 432.312  23
   0   5 -25 1729.33 614.516  22
   0  -5  25 1901.34 518.130  21
   0  -5  25 1292.74 484.710  19
   0   5  25 1334.49 452.913  19
   0   5  25 2284.94 554.673   4
   0   5  25 2348.97 503.443  26
   0  -5  25 1773.39 376.382  26
   0   5 -25 1207.52 496.088   9
   0  -5  25 1645.23 350.950  11
   0   5 -26 3231.40 532.303  14
   0  -5 -26 3127.96 547.690  14
   0   5  26 3988.71 599.661   2
   0   5 -26 3831.09 605.256  24
   0   5 -26 3383.24 823.763  22
   0  -5  26 4020.67 634.577  23
   0  -5  26 3685.98 789.088  19
   0  -5 -26 3155.50 664.144   5
   0   5  26 3793.19 717.762   4
   0  -5  26 3577.22 529.010  26
   0   5  26 3041.22 573.145  26
   0   5 -26 3760.37 840.140   9
   0  -5  26 3649.11 496.163  11
   0   5 -27 24312.5 1472.48  14
   0  -5 -27 22670.4 1484.73  14
   0   5  27 24648.1 1495.09   2
   0   5 -27 23000.3 1510.23  24
   0   5 -27 20565.5 2070.96  22
   0  -5  27 22994.5 1531.20  23
   0  -5  27 22491.0 1967.55  19
   0  -5 -27 19892.3 1680.62   5
   0   5  27 21846.9 1769.25   4
   0  -5  27 21761.4 1345.37  26
   0   5  27 24205.6 1567.53  26
   0  -5  27 22095.6 1275.71  11
   0   5 -27 21593.8 2064.51   9
   0  -5  28 11931.7 1085.16  23
   0   5  28 11944.9 1023.53   2
   0  -5 -28 11507.7 1029.47  14
   0   5 -28 11731.5 1000.91  14
   0  -5  28 12708.5 984.711  26
   0   5  28 12546.5 1101.06  26
   0  -5  28 11363.8 869.759  11
   0   5 -28 11769.9 1041.87  24
   0  -5 -28 12128.1 959.955  24
   0  -5  29 349.062 220.201  26
   0   5  29 352.015 247.214  26
   0  -5 -29 391.014 221.996  24
   0   5 -29 389.141 254.559  24
   0  -5 -29 282.249 223.449  14
   0   5 -29 609.203 286.946  14
   0   5  29 455.091 270.908   2
   0  -5  29 256.519 225.614  23
   0   5  30 1856.05 440.486  26
   0  -5  30 1545.69 344.582  26
   0   5 -30 2409.01 477.772  24
   0  -5 -30 1870.88 371.687  24
   0   5 -30 1941.94 417.320  14
   0  -5 -30 1727.39 410.297  14
   0   5  30 1598.87 388.937   2
   0   5  30 1996.36 386.581  23
   0  -5  30 1799.47 446.190  23
   0  -5  31 9955.54 829.764  26
   0   5  31 9657.33 926.601  26
   0   5  31 8837.03 783.081  23
   0   5 -31 9630.08 899.738  24
   0  -5 -31 8836.35 800.586  24
   0  -5 -31 8976.27 868.787  14
   0   5 -31 10484.7 897.058  14
   0   5  31 8873.79 849.226   2
   0  -5  31 9820.39 943.976  23
   0  -5  32 137.468 168.870  26
   0   5  32 81.7933 187.070   2
   0  -5 -32 247.268 190.129  24
   0   5 -32 258.335 211.545  24
   0   5 -32 153.437 188.478  14
   0  -5  32 183.163 174.284  23
   0   5  32 67.4130 148.150  23
   0   5  33 8815.53 812.121   2
   0  -5 -33 8318.64 732.242  24
   0   5  33 9155.72 749.327  23
   0   5 -33 9378.78 847.442  24
   0   5 -33 10696.2 850.253  14
   0  -5 -33 9613.83 909.363  27
   0  -5  33 8912.59 755.934  26
   0   5  34 2514.97 427.245   2
   0   5 -34 2628.81 440.017  24
   0   5  34 2690.14 386.423  23
   0  -5 -34 2783.54 404.954  24
   0   5 -34 2579.96 417.939  14
   0  -5 -34 2280.64 438.231  27
   0  -5  34 2072.58 359.810  26
   0   5  35 15899.4 1015.87   2
   0  -5  35 15605.4 934.097  26
   0   5 -35 16442.3 1000.52  14
   0  -5 -35 17408.5 1130.28  27
   0   5 -35 15521.3 1026.47  24
   0  -5 -35 14926.2 941.665  24
   0   5  35 15164.8 917.169  23
   0  -5 -36 927.635 270.198  27
   0  -5  36 960.449 221.732  26
   0   5 -36 1062.80 255.631  14
   0  -5 -36 1004.88 235.451  24
   0   5 -36 1126.41 261.652  24
   0   5  36 859.959 212.370  23
   0  -5 -37 827.759 246.270  27
   0  -5  37 554.513 165.791  26
   0   5 -37 915.399 226.551  24
   0   5 -37 869.933 220.034  14
   0   5 -38 10799.4 647.264  14
   0  -5 -38 8502.08 655.761  27
   0   5 -39 43.6199 73.7740  14
   0  -5 -39 18.4453 73.9887  27
   0   6   0 47927.2 2553.58  22
   0   6   0 50010.8 2474.71   9
   0  -6   0 47691.1 2348.88  20
   0  -6   0 48122.5 2174.44  18
   0   6  -1 65856.0 3120.53  22
   0   6   1 66096.1 3111.63  22
   0   6  -1 65809.9 2962.62   9
   0  -6   1 65496.2 2846.81  20
   0  -6  -1 61271.3 2626.25  18
   0   6   2 93567.7 3963.49  22
   0   6  -2 95364.8 3996.66  22
   0  -6  -2 95201.2 3519.03  18
   0  -6   2 94230.0 3673.86  20
   0   6  -2 93386.5 3799.11   9
   0  -6   3 4341.14 670.895  21
   0   6  -3 3778.28 674.170  22
   0   6   3 3938.36 680.873  22
   0   6  -3 3427.02 601.654   9
   0  -6   3 3535.61 573.001  20
   0  -6  -3 3407.13 531.389  18
   0  -6   3 4319.42 524.686   5
   0   6  -4 8854.08 699.645  24
   0  -6  -4 9306.20 693.741   7
   0  -6   4 9227.96 745.761   5
   0  -6   4 8445.97 878.721  20
   0  -6  -4 8712.88 902.392  20
   0  -6  -4 10326.0 913.030  18
   0   6  -4 8836.17 1029.07  22
   0   6   4 9348.75 1040.91  22
   0  -6   4 6961.47 870.720  21
   0   6   4 8318.01 699.295   2
   0   6  -4 8288.72 936.938   9
   0   6  -5 21906.3 1184.27  24
   0  -6   5 21345.2 1174.16   5
   0  -6  -5 21381.6 1175.73   7
   0  -6   5 22254.2 1478.01  20
   0  -6  -5 23815.5 1551.60  20
   0  -6  -5 22224.2 1418.26  18
   0   6  -5 23223.0 1718.17  22
   0  -6   5 22712.1 1607.92  21
   0   6   5 21889.6 1629.09  22
   0   6   5 20994.3 1182.04   2
   0   6  -5 20117.1 1531.13   9
   0   6  -6 24791.9 1258.54  24
   0  -6  -6 24064.1 1292.49   7
   0  -6   6 22189.5 1165.86   5
   0  -6  -6 21385.4 1435.92  18
   0  -6  -6 22295.5 1519.28  20
   0  -6   6 22540.3 1494.71  20
   0   6  -6 23044.8 1651.33   9
   0  -6   6 23234.6 1630.26  21
   0   6  -6 22462.4 1738.12  22
   0   6   6 22473.7 1230.83   2
   0   6  -7 29682.8 2045.04  22
   0  -6  -7 31660.2 1861.47  20
   0  -6   7 30363.3 1769.47  20
   0  -6  -7 28614.0 1716.91  18
   0   6  -7 28438.7 1433.59  24
   0  -6  -7 29958.6 1547.69   7
   0   6  -7 33648.6 2024.38   9
   0   6   7 29225.6 1459.46   2
   0   6  -8 104520. 4397.25  22
   0   6   8 99740.2 3440.76   2
   0  -6  -8 100353. 3855.98  18
   0  -6  -8 98638.3 3958.22  20
   0  -6   8 100533. 3876.38  20
   0   6  -8 102139. 3458.70  24
   0   6  -8 101600. 4194.37   9
   0   6  -9 6309.03 939.340  22
   0   6   9 6211.49 616.428   2
   0  -6   9 6679.77 795.382  20
   0  -6  -9 6315.09 786.014  18
   0  -6  -9 6102.21 686.709  27
   0   6  -9 6720.86 641.632  24
   0   6  -9 5707.36 840.860   9
   0   6 -10 30642.4 2171.92  22
   0  -6  10 31556.3 2048.17  21
   0   6  10 34370.8 1601.79   2
   0  -6  10 30745.6 1818.68  20
   0  -6 -10 30648.7 1854.72  18
   0  -6 -10 29547.0 1641.08  27
   0   6 -10 32123.8 1582.40  24
   0   6 -10 32270.6 2087.54   9
   0  -6  11 68569.1 3208.38  21
   0   6 -11 65625.7 3378.04  22
   0   6  11 65623.2 2508.11   2
   0  -6  11 64185.7 3227.24  19
   0  -6  11 61285.4 2801.34  20
   0  -6 -11 62183.5 2656.01  27
   0   6 -11 61513.7 2500.85  24
   0   6 -11 63498.5 3186.05   9
   0   6 -12 5916.98 978.868  22
   0  -6  12 8818.85 1046.26  21
   0   6  12 8179.28 728.352   2
   0  -6  12 8036.48 1050.50  19
   0  -6  12 7190.06 832.869  20
   0  -6 -12 7091.82 765.573  27
   0   6 -12 8148.69 760.805  24
   0  -6 -12 9460.74 941.430   8
   0   6 -12 7635.69 1009.95   9
   0   6 -13 101276. 4566.34  22
   0  -6  13 104747. 4315.34  21
   0   6  13 100310. 3493.21   2
   0  -6  13 101048. 4384.95  19
   0  -6  13 92150.0 3767.99  20
   0  -6 -13 97117.3 3691.07  27
   0   6 -13 98916.6 3531.58  24
   0  -6 -13 96880.2 3864.22   8
   0   6 -13 97198.4 4325.65   9
   0   6 -14 21019.5 1878.10  22
   0  -6  14 23994.2 1826.20  21
   0   6  14 24204.8 1360.51   2
   0  -6  14 28769.6 2057.86  19
   0  -6  14 21603.4 1514.74  20
   0  -6 -14 23025.7 1486.32  27
   0   6 -14 22845.9 1367.86  24
   0  -6 -14 22849.0 1603.58   8
   0   6 -14 24333.8 1889.64   9
   0  -6  15 2940.26 653.472  21
   0   6  15 3881.62 512.517   2
   0  -6 -15 2961.36 601.432  18
   0  -6  15 2484.96 493.495  20
   0  -6  15 3182.94 724.993  19
   0  -6 -15 4524.56 627.070  27
   0   6 -15 3103.65 492.435  24
   0   6 -15 2146.58 606.854   9
   0  -6 -15 3591.44 635.705   8
   0  -6  16 75344.6 3620.74  21
   0   6  16 69398.6 2811.00   2
   0  -6 -16 75371.2 3449.03  18
   0  -6  16 75415.9 3142.10  20
   0  -6  16 69283.8 3638.36  19
   0  -6 -16 75176.8 3140.65  27
   0   6 -16 75382.6 2926.17  24
   0   6 -16 71672.2 3698.02   9
   0  -6 -16 69862.9 3280.14   8
   0  -6  17 23222.0 1852.33  21
   0  -6 -17 22004.4 1704.14  18
   0  -6  17 20761.9 1464.38  20
   0  -6  17 19566.9 1799.06  19
   0   6  17 23095.9 1370.48   2
   0  -6 -17 23070.8 1528.68  27
   0   6 -17 22015.9 1391.80  24
   0   6 -17 22834.8 1936.43   9
   0  -6 -17 22794.1 1680.23   8
   0  -6  18 1282.32 432.011  21
   0  -6  18 998.642 431.583  19
   0  -6 -18 1389.00 445.401  18
   0   6  18 1071.90 310.371   2
   0   6 -18 492.220 235.345  24
   0  -6 -18 1144.74 368.315  27
   0  -6  18 1064.14 278.469  26
   0  -6 -18 1435.41 451.192   8
   0   6 -18 1088.68 460.971   9
   0   6 -19 12578.2 1034.53  24
   0  -6 -19 12362.6 1321.04  18
   0  -6  19 12348.6 1444.84  19
   0  -6  19 10717.1 875.015  26
   0  -6  19 10492.4 1257.18  21
   0  -6 -19 11795.2 1111.82  27
   0   6  19 12647.6 995.712   2
   0   6 -19 12387.8 1454.04   9
   0  -6 -19 13531.8 1334.04   8
   0   6 -20 21690.3 1410.06  24
   0  -6  20 26957.3 2008.74  21
   0  -6  20 21003.2 1929.78  19
   0  -6  20 22014.7 1293.71  26
   0  -6 -20 21941.1 1552.52  27
   0  -6 -20 21053.0 1709.29   8
   0   6 -20 18875.4 1854.78   9
   0   6  20 20848.7 1346.78   2
   0  -6 -21 2112.22 510.732  27
   0  -6  21 1663.50 365.302  26
   0   6 -21 2205.05 449.442  24
   0  -6  21 2056.89 583.077  21
   0   6 -21 1310.12 538.532  22
   0  -6  21 2304.48 657.671  19
   0   6  21 1677.89 399.001   2
   0   6 -21 2243.86 668.156   9
   0  -6 -21 1755.66 514.633   8
   0   6 -21 2459.76 451.806  14
   0  -6 -22 5691.80 789.407  27
   0   6 -22 6101.80 710.883  14
   0  -6  22 6648.13 992.381  21
   0   6 -22 6874.76 1185.29  22
   0  -6  22 5429.45 978.725  19
   0  -6  22 5018.10 613.782  26
   0   6 -22 5687.94 717.328  24
   0   6  22 6142.08 706.290   2
   0  -6 -22 4795.17 852.123   8
   0   6 -22 5050.83 975.323   9
   0  -6 -23 13863.7 1236.93  27
   0   6 -23 13706.5 1088.54  14
   0   6 -23 14760.6 1156.42  24
   0  -6  23 14585.9 1473.74  21
   0   6 -23 16140.0 1815.39  22
   0  -6  23 11387.0 1445.09  19
   0  -6  23 12945.4 994.863  26
   0   6 -23 13001.2 1556.76   9
   0  -6 -23 12239.1 1369.25   8
   0   6  23 16951.0 1194.95   2
   0  -6 -24 13718.6 1225.72  27
   0  -6  24 13942.6 1028.23  26
   0   6 -24 13548.7 1122.83  24
   0  -6  24 14953.3 1489.17  21
   0   6 -24 12819.3 1638.36  22
   0  -6 -24 15667.5 1533.28   8
   0   6 -24 12145.1 1503.48   9
   0  -6  24 16558.8 1701.99  19
   0  -6 -24 12586.0 1381.88   5
   0   6 -24 13790.2 1096.57  14
   0   6  24 13539.9 1082.23   2
   0  -6 -25-56.6210 215.455  27
   0  -6  25-38.4875 161.910  26
   0  -6  25 35.9158 136.668  11
   0   6 -25 112.292 284.861  22
   0  -6  25 95.6373 271.250  19
   0  -6 -25 79.5476 201.797   5
   0   6  25-78.5040 172.469   4
   0   6  25-45.7712 174.169   2
   0   6 -25 199.363 218.994   9
   0  -6 -25-82.9745 148.840   8
   0   6 -25-134.308 204.744  14
   0  -6 -26 48430.3 2443.44  27
   0   6 -26 47562.7 2204.15  14
   0  -6  26 44864.0 2050.65  26
   0  -6  26 45313.8 1991.49  11
   0   6  26 46768.4 2220.27   2
   0   6 -26 45073.7 2232.08  24
   0   6 -27 2987.39 524.815  14
   0   6  27 2462.50 475.964   2
   0  -6 -27 3495.37 615.079  27
   0  -6  27 2271.44 413.907  26
   0  -6  27 2391.71 395.834  11
   0  -6 -27 2270.73 411.079  24
   0   6 -27 2467.99 474.423  24
   0  -6 -28 17194.3 1336.50  27
   0   6 -28 17156.7 1189.36  14
   0   6  28 17737.2 1232.77   2
   0  -6  28 17078.9 1113.68  26
   0  -6  28 16681.9 1035.08  11
   0   6 -28 16733.4 1215.95  24
   0  -6 -28 16779.0 1113.37  24
   0   6  29 17569.6 1215.99   2
   0  -6 -29 17173.7 1312.23  27
   0   6 -29 19607.9 1237.53  14
   0  -6  29 17674.1 1120.61  26
   0  -6 -29 17807.9 1118.98  24
   0   6 -29 18716.1 1261.82  24
   0   6  30 8033.22 786.714   2
   0  -6 -30 8254.75 869.326  27
   0   6 -30 9144.58 827.577  14
   0  -6  30 9178.57 753.892  26
   0   6  30 7688.70 698.867  23
   0  -6 -30 7763.73 714.462  24
   0   6 -30 8878.80 834.336  24
   0   6  31 1735.17 320.583  23
   0   6 -31 1687.30 369.805  14
   0  -6  31 1939.97 343.394  26
   0  -6 -31 1303.32 354.204  27
   0   6 -31 2034.99 399.589  24
   0  -6 -31 1976.21 347.430  24
   0   6  31 1729.54 380.226   2
   0   6  32 82.2279 120.469  23
   0   6 -32 33.2760 157.953  14
   0  -6  32 170.415 161.139  26
   0  -6 -32-41.4698 148.806  27
   0   6 -32 252.046 170.910  24
   0  -6 -32 175.061 143.362  24
   0   6  32 251.022 193.000   2
   0   6  33 468.036 174.576  23
   0   6 -33 697.587 240.690  14
   0   6  33 662.510 249.000   2
   0  -6 -33 226.069 191.720  27
   0  -6  33 923.536 228.242  26
   0  -6 -33 796.831 213.573  24
   0   6 -33 522.240 203.345  24
   0  -6 -34 8700.95 752.358  27
   0   6 -34 9560.47 705.854  14
   0   6  34 7923.79 677.284   2
   0  -6  34 7744.59 596.348  26
   0   6 -34 8230.47 680.156  24
   0  -6 -34 7123.62 583.502  24
   0   6  35 13761.5 891.432   2
   0   6 -35 16129.7 896.285  14
   0  -6  35 15009.2 799.658  26
   0  -6 -35 15419.4 967.084  27
   0  -6 -36 716.411 201.642  27
   0   6 -36 885.281 205.149  14
   0  -6 -37 9563.64 629.635  27
   0   6 -37 10001.9 590.956  14
   0  -7   0 49.1460 124.681   5
   0  -7   0 117.939 141.045  27
   0   7   0-80.0535 227.054  22
   0  -7   0 189.285 226.361  20
   0  -7   0 151.134 156.526  18
   0  -7  -1 34949.6 1950.02   5
   0  -7   1 35756.5 1894.11   5
   0  -7  -1 35893.9 2147.57  20
   0  -7  -1 35705.2 1960.65  18
   0  -7   1 33733.8 1884.58  18
   0  -7   1 35939.9 2156.51  20
   0  -7  -1 36981.8 1807.39  27
   0  -7   1 33211.9 1731.76  27
   0   7  -1 36088.1 2398.64  22
   0   7   1 34000.0 2297.83  22
   0   7  -2 17148.4 1568.64  22
   0   7   2 12849.0 1365.05  22
   0  -7   2 16668.9 1383.84  20
   0  -7  -2 15176.2 1217.48  18
   0  -7   2 13379.4 1104.72  18
   0  -7   2 14041.1 1100.17   5
   0   7   2 15609.5 1053.40   2
   0  -7  -2 14171.1 1053.64  27
   0  -7   2 13229.5 1014.22  27
   0   7  -2 14657.0 1368.41   9
   0   7  -3 1982.16 575.318  22
   0   7   3 1978.82 551.506  22
   0  -7   3 2323.65 524.037  20
   0  -7  -3 1246.38 366.135  18
   0  -7   3 1120.92 327.189  18
   0  -7   3 1865.09 378.702   5
   0   7   3 2204.76 388.013   2
   0  -7  -3 1628.04 363.814  27
   0  -7   3 1509.83 359.951  27
   0   7  -3 1907.14 516.389   9
   0   7   4 20494.6 1721.94  22
   0   7  -4 17513.3 1660.34  22
   0  -7   4 19311.8 1232.23   5
   0   7  -4 18406.9 1570.98   9
   0   7   4 17113.9 1141.98   2
   0  -7  -4 18572.5 1243.89  27
   0  -7   4 16503.2 1149.25  27
   0  -7   4 19107.9 1493.26  20
   0  -7   4 18272.5 1275.78  18
   0  -7  -4 21630.6 1493.19  18
   0  -7   5 5254.16 656.418  18
   0  -7  -5 5305.31 738.704  18
   0  -7  -5 5029.98 774.881  20
   0  -7   5 5405.30 783.780  20
   0   7  -5 4943.84 887.903  22
   0   7   5 5435.30 622.056   2
   0  -7  -5 4885.40 625.068  27
   0  -7   5 4923.17 604.175  27
   0   7  -5 5456.54 865.588   9
   0  -7   6 12541.2 1206.00  20
   0  -7  -6 14618.1 1323.88  20
   0  -7   6 12704.8 1026.96  18
   0  -7  -6 14416.7 1238.00  18
   0   7  -6 12672.8 1415.46  22
   0   7   6 14516.2 1024.69   2
   0  -7  -6 13062.3 1042.52  27
   0  -7   6 12006.3 973.998  27
   0   7  -6 14735.6 1392.34   9
   0  -7   7 18728.6 1497.28  20
   0  -7  -7 21706.3 1643.93  20
   0  -7   7 20321.6 1287.81  18
   0  -7  -7 18695.6 1459.27  18
   0   7   7 21302.8 1267.14   2
   0   7  -7 19224.5 1765.90  22
   0  -7   7 16940.4 1181.18  27
   0  -7  -7 18699.4 1280.86  27
   0   7  -7 21371.4 1711.05   9
   0  -7   8 1513.52 432.342  20
   0  -7   8 1031.73 295.810  18
   0  -7  -8 1613.82 446.895  18
   0  -7   8 1190.57 328.316  27
   0  -7  -8 1480.98 379.396  27
   0   7   8 1878.81 389.520   2
   0   7  -8 1928.72 537.253   9
   0   7  -8 1834.74 369.740  24
   0   7  -8 1450.48 502.579  22
   0   7  -9 190412. 5748.20  24
   0   7  -9 182879. 7009.80  22
   0   7   9 187275. 5772.98   2
   0  -7   9 182746. 6329.30  20
   0  -7  -9 177986. 6323.17  18
   0   7  -9 181290. 6698.54   9
   0  -7  -9 185853. 5952.57  27
   0  -7   9 169796. 5731.11  27
   0   7 -10 186553. 5804.16  24
   0  -7  10 177131. 6345.22  20
   0  -7 -10 177740. 6409.84  18
   0  -7  10 181421. 6772.18  21
   0   7 -10 189658. 7172.83  22
   0   7  10 194776. 5862.63   2
   0  -7 -10 185803. 6019.21  27
   0   7 -10 187802. 6824.29   9
   0  -7 -10 177655. 6121.08   8
   0   7 -11 6959.43 721.743  24
   0  -7 -11 6443.96 904.593  18
   0  -7  11 6644.80 878.776  20
   0  -7 -11 5633.81 756.819   7
   0  -7  11 4698.62 839.062  21
   0   7 -11 5747.71 1016.84  22
   0   7  11 7516.43 748.364   2
   0  -7 -11 7022.34 807.170  27
   0  -7 -11 6718.72 835.507   8
   0   7 -11 6513.83 988.851   9
   0   7 -12 20516.4 1282.06  24
   0   7 -12 17814.5 1818.58  22
   0  -7  12 18876.0 1714.05  21
   0  -7 -12 21441.9 1660.98  18
   0  -7  12 18558.2 1484.41  20
   0  -7 -12 19079.1 1462.30   7
   0   7  12 19739.7 1261.92   2
   0  -7 -12 18031.4 1333.45  27
   0   7 -12 17507.6 1662.43   9
   0  -7 -12 18971.1 1461.54   8
   0  -7  13-85.3065 241.949  21
   0   7 -13 102.186 259.227  22
   0  -7  13 61.6756 135.499  20
   0  -7 -13-71.8565 203.803  18
   0  -7 -13-121.497 266.922   7
   0  -7 -13 100.813 212.051  27
   0   7  13 167.334 167.797   2
   0   7 -13 127.032 161.129  24
   0  -7 -13 367.929 245.963   8
   0   7 -13 86.5161 190.071   9
   0  -7  14 1561.59 528.091  21
   0   7 -14 834.619 439.314  22
   0  -7  14 851.702 327.954  20
   0  -7 -14 770.720 326.437   7
   0  -7 -14 721.387 300.134  27
   0   7  14 976.828 310.067   2
   0   7 -14 606.175 258.324  24
   0  -7 -14 510.536 324.362   8
   0   7 -14 707.038 372.302   9
   0   7 -15 30499.5 1665.43  24
   0  -7  15 26644.2 2125.10  21
   0   7 -15 35854.6 2628.53  22
   0  -7 -15 28042.7 1924.29   8
   0   7 -15 28802.3 2240.68   9
   0  -7  15 27937.7 1844.40  20
   0  -7 -15 28730.3 1958.64   7
   0  -7 -15 29352.1 1789.34  27
   0   7  15 28555.0 1608.85   2
   0  -7  16 3112.01 716.003  21
   0   7 -16 1838.67 586.370   9
   0  -7 -16 2542.55 588.016   8
   0  -7 -16 2478.56 578.523   7
   0   7 -16 3252.26 522.558  24
   0  -7 -16 2090.31 470.228  27
   0  -7  16 2428.88 367.778   1
   0   7  16 2445.02 457.576   2
   0   7 -17 17677.6 1240.77  24
   0  -7  17 20975.3 1834.46  21
   0  -7 -17 15927.3 1474.19   8
   0   7 -17 12247.7 1477.60   9
   0  -7 -17 13665.4 1419.76   7
   0  -7 -17 17246.3 1600.12  18
   0  -7  17 15556.5 955.314   1
   0  -7 -17 19016.6 1402.97  27
   0   7  17 18381.8 1234.11   2
   0   7 -18 233.182 205.117  24
   0  -7  18 539.345 342.174  21
   0  -7 -18 486.508 291.040  18
   0  -7 -18 613.560 307.761   7
   0  -7  18 448.662 217.513  26
   0  -7 -18 220.920 221.717  27
   0   7 -18 189.390 240.395   9
   0  -7 -18 731.614 393.814   8
   0   7  18 313.350 227.299   2
   0  -7 -19 70528.4 3140.54  27
   0  -7  19 76044.9 3818.26  21
   0  -7 -19 69849.0 3593.77  18
   0   7  19 68932.6 2876.05   2
   0  -7  19 67797.4 2713.72  26
   0   7 -19 74421.0 2970.87  24
   0  -7 -19 68713.3 3443.31   8
   0   7 -19 68142.4 3742.27   9
   0  -7 -19 67355.2 3475.89   7
   0   7 -20 567.585 262.154  24
   0  -7  20 714.974 393.119  21
   0   7 -20 1056.52 472.189   9
   0  -7 -20 383.883 308.504   8
   0  -7 -20 733.274 373.062   7
   0  -7  20 868.750 267.385  26
   0  -7 -20 953.709 356.266  27
   0   7  20 863.438 341.507   2
   0  -7  21 25779.5 1452.97  26
   0  -7  21 25666.0 2112.21  21
   0   7 -21 29709.9 2497.17  22
   0   7 -21 25001.6 2153.33   9
   0  -7 -21 27920.0 2072.25   8
   0  -7 -21 27061.7 2104.18   7
   0  -7 -21 26847.7 2122.44   5
   0   7 -21 29394.6 1672.30  24
   0   7 -21 26263.8 1569.77  14
   0  -7 -21 26212.7 1732.35  27
   0   7  21 27007.6 1588.24   2
   0  -7  22 25612.7 1427.58  26
   0   7 -22 24607.2 2303.82  22
   0  -7  22 23742.1 2000.96  21
   0  -7 -22 25663.2 1982.64   8
   0   7 -22 25049.3 2140.13   9
   0  -7 -22 24273.9 2027.95   7
   0  -7 -22 23569.8 1990.38   5
   0   7 -22 26800.4 1561.29  14
   0   7 -22 25002.5 1552.20  24
   0  -7 -22 27467.5 1740.92  27
   0   7  22 28449.2 1610.91   2
   0   7  23 31262.8 1703.23   2
   0  -7  23 29195.1 1540.67  26
   0   7 -23 31593.4 1704.65  14
   0  -7 -23 27745.2 1775.50  27
   0   7 -23 26958.1 1624.79  24
   0  -7  24 1264.68 318.931  26
   0  -7 -24 1190.10 407.023  27
   0   7 -24 1191.89 330.273  24
   0   7  24 846.098 344.869   2
   0   7 -24 1520.68 409.789  14
   0   7 -25 1646.94 380.985  14
   0  -7 -25 1315.63 391.386  27
   0  -7  25 1684.78 347.302  26
   0  -7  25 1686.44 339.372  11
   0   7  25 1969.57 428.407   2
   0   7 -25 1555.87 372.027  24
   0   7 -26 1752.77 385.428  14
   0   7  26 1105.17 334.651   2
   0  -7 -26 1420.36 398.557  27
   0  -7  26 1622.07 331.554  26
   0  -7  26 1621.14 322.402  11
   0   7 -26 1927.71 404.859  24
   0  -7 -27 6925.41 790.601  27
   0   7 -27 6400.04 686.299  14
   0  -7  27 6641.23 640.058  26
   0  -7  27 5798.85 575.987  11
   0   7  27 6058.04 687.421   2
   0   7 -27 6740.40 718.612  24
   0  -7 -27 5991.66 608.183  24
   0   7 -28 887.729 286.499  14
   0   7  28 1058.91 311.687   2
   0  -7 -28 1114.20 265.835  24
   0   7 -28 1190.12 312.823  24
   0  -7  28 1063.98 251.488  11
   0  -7  28 790.602 245.239  26
   0  -7 -28 1008.00 319.316  27
   0   7  29 217.253 154.069  23
   0  -7 -29-42.8428 163.048  27
   0   7 -29 104.113 164.727  14
   0   7  29 74.0401 155.760   2
   0  -7  29 56.6108 129.477  26
   0  -7 -29 140.608 138.174  24
   0   7 -29 214.223 163.307  24
   0  -7 -30 10313.7 876.077  27
   0   7 -30 9535.95 766.841  14
   0   7  30 8624.26 766.477   2
   0  -7  30 9271.78 686.262  26
   0   7 -30 8444.70 731.268  24
   0   7  30 8054.91 632.039  23
   0  -7 -30 8340.93 651.547  24
   0  -7 -31 143.619 170.615  27
   0   7 -31 410.568 203.917  14
   0   7  31 286.917 166.940   2
   0  -7  31 580.552 184.143  26
   0   7 -31 292.995 162.216  24
   0  -7 -31 372.875 153.833  24
   0   7  32 116.109 156.224   2
   0  -7 -32 96.1444 157.454  27
   0   7 -32 105.236 145.477  14
   0   7 -32 76.9337 112.704  24
   0   7 -33 21108.8 1030.09  14
   0  -7 -33 18388.3 1066.20  27
   0   7  33 17947.8 1024.13   2
   0   7 -34 2083.89 286.813  14
   0  -7 -34 1536.07 276.810  27
   0   7 -35 6450.86 459.396  14
   0  -7 -35 6621.63 497.132  27
   0  -8   0 9149.68 1132.48  20
   0  -8   0 7774.10 920.203  18
   0   8   0 8673.49 839.185   2
   0  -8   0 7700.58 931.484   5
   0  -8   0 9536.35 896.837  27
   0   8   0 10416.3 1329.24  22
   0  -8   1 3631.69 617.374  18
   0  -8   1 3112.33 665.313  20
   0  -8  -1 3363.57 690.652  20
   0  -8  -1 2742.37 558.248  18
   0   8   1 3224.28 511.662   2
   0  -8  -1 2965.86 570.262   5
   0  -8   1 3470.87 598.755   5
   0  -8  -1 3891.61 575.032  27
   0  -8   1 3112.70 512.144  27
   0   8  -1 4142.96 850.753  22
   0   8   1 3321.26 784.456  22
   0  -8   2 12665.2 1324.21  20
   0  -8   2 12306.3 1138.11  18
   0  -8  -2 11374.3 1271.84  20
   0  -8  -2 12468.2 1208.86  18
   0   8   2 12907.6 1031.10   2
   0  -8  -2 11422.4 1176.87   5
   0  -8  -2 12436.1 1031.21  27
   0  -8   2 11854.4 1001.11  27
   0   8   2 14628.2 1564.36  22
   0   8  -2 13218.7 1521.90  22
   0  -8   3 14506.0 1415.01  20
   0  -8   3 12672.2 1137.76  18
   0  -8  -3 12910.2 1248.97  18
   0  -8  -3 13248.8 1270.65   5
   0   8   3 14901.9 1112.37   2
   0  -8   3 15030.8 1129.37  27
   0  -8  -3 13178.0 1075.21  27
   0   8  -3 13549.8 1549.09  22
   0  -8  -4 815.557 345.069   5
   0  -8   4 452.529 270.901  20
   0  -8   4 627.210 273.663  18
   0  -8  -4 263.477 205.075  18
   0   8   4 802.388 283.015   2
   0  -8   4 490.369 253.215  27
   0  -8  -4 520.265 254.862  27
   0   8  -4 596.542 399.009  22
   0   8  -5 1106.29 494.493  22
   0  -8  -5 633.047 309.753   5
   0  -8   5 751.277 357.152  20
   0  -8  -5 1010.98 382.879  18
   0   8   5 668.808 266.073   2
   0  -8   5 1025.76 325.620  27
   0  -8  -5 862.488 298.465  27
   0   8  -5 827.314 378.921   9
   0   8  -6 305.120 316.117  22
   0  -8   6 373.869 251.084  20
   0  -8  -6 760.548 350.902  18
   0  -8  -6 507.785 276.170   5
   0   8   6 446.038 259.409   2
   0  -8  -6 388.607 238.789  27
   0  -8   6 134.100 170.318  27
   0   8  -6 334.645 260.078   9
   0   8  -7 3194.57 776.942  22
   0  -8  -7 2762.59 618.353   5
   0  -8   7 3196.83 657.644  20
   0  -8  -7 2968.69 644.669  18
   0   8   7 3129.47 512.749   2
   0  -8   7 2691.77 485.354  27
   0  -8  -7 3397.53 563.667  27
   0   8  -7 2709.96 666.420   9
   0   8  -8 82304.3 4314.59  22
   0  -8   8 78591.0 3732.44  20
   0  -8  -8 81732.0 3768.08  18
   0  -8  -8 76835.9 3778.69   5
   0   8   8 85213.4 3247.11   2
   0  -8   8 84466.2 3263.34  27
   0  -8  -8 84176.4 3361.37  27
   0   8  -8 77270.0 3910.46   9
   0   8  -9 318.682 330.042  22
   0  -8   9 73.2437 160.913  20
   0  -8  -9 74.1330 210.259  18
   0  -8  -9 78.7480 223.349   5
   0   8   9-89.9711 228.240   2
   0  -8  -9 50.7517 203.568  27
   0  -8   9-45.3065 181.727  27
   0  -8  -9 110.940 157.327   8
   0   8  -9-86.7934 220.179   9
   0   8 -10 61085.4 3610.37  22
   0  -8 -10 56133.7 3007.39  18
   0  -8  10 54334.0 2917.20  20
   0  -8 -10 58943.8 2675.80  27
   0  -8  10 58143.2 2538.85  27
   0   8 -10 55438.9 3189.37   9
   0  -8 -10 50318.4 2627.31   8
   0   8  10 57404.3 2504.04   2
   0   8 -11 43755.5 2999.44  22
   0   8  11 42653.1 2052.16   2
   0  -8 -11 40457.6 2138.93  27
   0  -8  11 37344.1 1979.68  27
   0  -8 -11 38295.9 2220.17   8
   0   8 -11 37958.4 2600.37   9
   0  -8  11 42891.7 2478.03  20
   0  -8 -11 41714.0 2536.34  18
   0  -8  12 209.703 234.579  20
   0  -8 -12-78.8497 200.026  18
   0  -8 -12 52.9048 189.800  27
   0   8  12-45.5583 182.736   2
   0   8 -12-89.8025 197.290   9
   0  -8 -12 248.498 222.877   8
   0   8 -12 110.344 242.419  22
   0   8 -13 3131.02 806.554  22
   0  -8  13 2657.80 585.672  20
   0  -8 -13 4168.71 791.936  18
   0  -8 -13 2908.31 682.546   5
   0  -8 -13 3368.52 581.326  27
   0   8  13 3015.46 515.144   2
   0  -8 -13 3019.29 604.404   8
   0   8 -13 3899.21 792.807   9
   0   8 -13 3834.72 556.079  24
   0   8 -14 10771.0 943.206  24
   0   8 -14 11164.3 1511.49  22
   0  -8 -14 10993.3 1281.88  18
   0  -8 -14 8940.65 1217.01   5
   0   8  14 12042.5 1009.66   2
   0  -8  14 10936.3 849.505   1
   0  -8 -14 10407.8 805.282   1
   0  -8 -14 11469.3 1188.03   8
   0   8 -14 11245.5 1365.12   9
   0  -8 -14 11121.8 1051.97  27
   0   8 -15 34447.7 1778.46  24
   0   8 -15 32449.2 2630.85  22
   0  -8 -15 29861.6 2217.14  18
   0  -8 -15 33096.4 2367.65   5
   0   8  15 34358.9 1807.29   2
   0  -8  15 31879.0 1541.37   1
   0  -8 -15 31942.3 1525.41   1
   0   8 -15 26987.9 2214.26   9
   0  -8 -15 30882.3 2066.75   8
   0  -8 -15 31564.2 1888.50  27
   0   8 -16 111980. 3971.65  24
   0   8 -16 110142. 5332.47  22
   0  -8 -16 110294. 4523.79   8
   0   8 -16 99595.7 4783.78   9
   0  -8 -16 107544. 4761.71  18
   0  -8  16 108480. 3634.29   1
   0  -8 -16 111117. 4202.42  27
   0  -8 -16 103740. 4801.86   5
   0   8  16 116398. 4049.23   2
   0   8 -17 31193.8 1706.56  24
   0  -8 -17 27193.8 1998.51   8
   0  -8  17 30743.0 1459.52   1
   0  -8 -17 32485.4 1897.04  27
   0   8 -17 32386.7 2624.43  22
   0  -8  17 28919.6 1541.33  26
   0   8  17 31506.6 1725.08   2
   0  -8  18 3716.56 511.833  26
   0  -8 -18 3690.13 612.159  27
   0   8 -18 4143.96 589.587  24
   0   8  18 4407.46 620.699   2
   0  -8  19 1376.22 307.549  10
   0   8  19 768.679 276.234   2
   0  -8  19 1042.07 285.777  26
   0  -8 -19 1021.52 348.660  27
   0   8 -19 916.263 299.117  24
   0   8  20 4773.04 632.264   2
   0   8 -20 4425.20 613.002  14
   0  -8  20 4160.36 535.146  26
   0  -8 -20 4079.12 650.586  27
   0   8 -20 4765.02 616.465  24
   0   8  21 3939.61 571.714   2
   0  -8  21 4122.74 519.132  26
   0   8 -21 3783.78 553.123  14
   0  -8 -21 3372.10 585.444  27
   0   8 -21 3901.26 553.717  24
   0  -8 -22 554.961 271.618  27
   0   8  22 257.395 203.760   2
   0  -8  22 199.573 163.605  26
   0   8 -22 455.357 240.755  14
   0   8 -22 366.120 200.007  24
   0   8  23 124.861 166.965   2
   0  -8  23 159.744 146.139  26
   0   8 -23 479.709 273.071  14
   0  -8 -23 292.164 231.115  27
   0   8 -23-39.1119 121.552  24
   0  -8 -24 20998.1 1395.21  27
   0   8 -24 22171.7 1306.82  14
   0   8  24 22983.9 1350.12   2
   0  -8  24 20193.3 1148.75  26
   0  -8  24 21359.6 1178.82  11
   0   8 -24 19772.8 1239.50  24
   0  -8 -25 531.935 232.206  27
   0   8 -25 511.101 236.489  14
   0   8  25 460.332 228.610   2
   0  -8  25 400.601 189.061  26
   0  -8  25 487.371 196.277  11
   0   8 -25 525.902 222.750  24
   0  -8 -25 844.742 224.393  24
   0  -8 -26 9002.11 833.821  27
   0   8 -26 6874.67 670.276  14
   0   8  26 7627.27 736.841   2
   0  -8  26 6815.95 596.432  26
   0  -8  26 7200.52 606.475  11
   0  -8 -26 6959.72 587.542  24
   0   8 -26 7038.32 665.544  24
   0  -8 -27 6509.18 689.226  27
   0   8 -27 5904.12 603.220  14
   0   8  27 5756.21 622.409   2
   0  -8  27 5977.97 527.862  26
   0   8 -27 5280.35 555.679  24
   0  -8  27 5491.66 500.104  11
   0   8  28 25346.1 1308.15   2
   0   8 -28 22442.1 1179.95  24
   0   8 -28 24080.9 1256.84  14
   0  -8 -28 24348.8 1345.83  27
   0   8 -29 25407.4 1230.18  14
   0  -8 -29 22027.6 1247.38  27
   0   8  29 24409.8 1257.13   2
   0   8 -30 670.871 201.793  14
   0  -8 -30 341.288 176.962  27
   0   8  30 185.682 161.616   2
   0   8 -31 982.918 216.245  14
   0  -8 -31 589.491 192.886  27
   0   8  31 634.455 182.184   2
   0   8 -32 11598.1 667.226  14
   0  -8 -32 12229.8 725.733  27
   0   8 -33 252.109 109.811  14
   0  -8 -33 431.732 137.796  27
   0   9   0 146.554 175.259   2
   0   9   0 105.211 298.404  22
   0  -9   0 85.8165 188.534  20
   0  -9   0-64.1063 140.838  18
   0  -9   0-48.5688 150.901  27
   0  -9  -1 20110.9 1616.10  18
   0  -9   1 23640.2 1932.80  20
   0  -9   1 21968.9 1443.57  27
   0  -9  -1 23087.8 1480.68  27
   0   9  -1 21399.2 2045.54  22
   0   9  -1 21481.0 1430.94   2
   0   9   1 21681.4 1433.56   2
   0  -9  -2 344.725 187.632  27
   0  -9   2 720.376 272.585  27
   0   9  -2 295.567 197.815   2
   0   9   2 338.725 194.322   2
   0   9  -2 320.330 331.883  22
   0  -9   2 423.417 322.377  20
   0  -9  -2 340.397 259.229  18
   0  -9  -3 14045.4 1357.41  18
   0  -9   3 15218.1 1524.79  20
   0  -9  -3 12979.9 1321.82   5
   0  -9   3 16159.3 1201.15  27
   0  -9  -3 14287.3 1153.12  27
   0   9  -3 13892.0 1650.28  22
   0   9   3 14212.0 1129.75   2
   0   9  -3 13851.3 1125.97   2
   0  -9  -4 219.658 207.699   5
   0  -9  -4 149.929 190.205  27
   0  -9   4 190.565 200.451  27
   0   9   4 143.885 172.105   2
   0   9  -4 108.365 194.419  22
   0  -9   4 166.723 259.024  20
   0  -9  -4 71.6935 181.909  18
   0  -9  -5 8573.60 1092.38  18
   0  -9   5 10404.9 1259.59  20
   0  -9  -5 9083.75 1142.86   5
   0  -9  -5 10355.3 979.807  27
   0  -9   5 10731.0 969.207  27
   0   9  -5 9615.16 1394.22  22
   0   9   5 9935.02 934.211   2
   0  -9  -6 155.964 197.896   5
   0  -9   6 142.036 216.588  27
   0  -9  -6 253.193 248.818  27
   0   9   6 332.812 225.705   2
   0   9  -6 110.070 197.513  22
   0  -9   6 326.439 292.829  20
   0  -9  -6 299.541 251.361  18
   0  -9   7 50085.9 2889.36  20
   0  -9  -7 48813.6 2818.92  18
   0  -9  -7 50257.0 2420.95  27
   0  -9   7 50352.3 2361.43  27
   0  -9  -7 48996.5 2879.64   5
   0   9  -7 54318.5 3413.73  22
   0   9   7 51375.5 2370.18   2
   0  -9  -8 2021.08 553.353  18
   0  -9   8 2526.80 613.180  20
   0  -9  -8 2559.93 507.808  27
   0  -9   8 2680.40 500.311  27
   0  -9  -8 3032.48 669.268   5
   0   9  -8 2895.79 776.886  22
   0   9   8 3867.66 562.335   2
   0  -9  -9 37286.9 2460.93  18
   0  -9   9 40120.2 2495.46  20
   0  -9  -9 40235.4 2600.22   5
   0  -9   9 40942.6 2068.14  27
   0  -9  -9 40587.3 2123.59  27
   0   9  -9 36332.0 2806.35  22
   0   9   9 40315.1 2028.79   2
   0  -9 -10 1787.20 562.110   5
   0  -9 -10 1393.32 388.976  27
   0  -9  10 1400.16 371.517  27
   0  -9  10 1432.33 335.046   1
   0   9  10 1915.53 407.924   2
   0  -9 -10 1692.89 362.124   1
   0   9 -10 1461.57 571.597  22
   0  -9  10 1356.84 449.963  20
   0  -9 -10 878.282 393.949  18
   0  -9 -11-86.2450 218.794   5
   0   9  11 185.706 186.227   2
   0  -9 -11 439.911 207.956   1
   0  -9  11 37.8153 151.689   1
   0  -9 -11 161.301 204.602  18
   0  -9 -11 154.882 217.193  27
   0  -9  11 139.175 220.179  27
   0   9 -11 112.674 285.836  22
   0  -9 -12 2416.67 411.475   1
   0   9  12 2579.89 483.213   2
   0  -9  12 3013.95 459.563   1
   0  -9 -12 3404.11 574.446  27
   0  -9  12 2538.26 476.911  27
   0   9  13 1504.88 385.757   2
   0  -9 -13 1608.93 327.379   1
   0  -9  13 1808.33 350.653   1
   0  -9  13 1191.90 341.394  27
   0  -9 -13 2002.73 457.692  27
   0  -9 -14 1864.01 343.178   1
   0   9  14 1712.57 395.068   2
   0  -9  14 2373.06 406.458   1
   0  -9  14 1680.86 410.500  27
   0  -9 -14 2551.61 499.698  27
   0  -9 -15 28360.7 1681.45  27
   0  -9  15 25812.7 1547.61  27
   0   9  15 26556.8 1548.29   2
   0  -9  15 24207.9 1311.15   1
   0  -9 -15 24750.9 1304.37   1
   0  -9  16 27441.1 1456.03  26
   0  -9 -16 34146.0 1849.08  27
   0   9  16 31389.3 1706.01   2
   0  -9  16 31112.4 1470.66   1
   0  -9  17 1681.30 336.590  26
   0  -9 -17 2192.41 469.001  27
   0   9  17 2018.29 413.999   2
   0  -9 -18 3328.88 555.331  27
   0  -9  18 3026.06 414.311  10
   0   9  18 3395.76 521.726   2
   0  -9  18 3124.22 432.429  26
   0  -9 -19 276.707 218.942  27
   0  -9  19 298.309 150.038  10
   0   9 -19 233.677 215.398  14
   0   9  19 162.824 193.267   2
   0  -9  19 150.103 142.583  26
   0   9  20 1297.00 328.349   2
   0  -9 -20 1156.03 339.779  27
   0   9 -20 1353.59 341.976  14
   0  -9  20 1145.37 266.201  26
   0   9  21 1212.44 327.159   2
   0  -9  21 972.560 236.600  26
   0  -9 -21 1276.80 329.570  27
   0   9 -21 1153.84 304.677  14
   0   9 -22 102.860 162.722  14
   0  -9  22 75.7245 119.796  26
   0  -9 -22-80.8077 162.062  27
   0   9  22-36.1516 199.877   2
   0   9  23 9521.86 797.293   2
   0  -9  23 8761.87 645.777  26
   0   9 -23 10349.5 796.031  14
   0  -9 -23 10757.3 878.506  27
   0  -9  23 9376.55 693.304  11
   0   9 -24 11602.9 817.758  14
   0  -9  24 10418.1 705.689  11
   0  -9 -24 9686.14 814.869  27
   0   9  24 10722.5 820.579   2
   0   9 -25 21781.9 1137.39  14
   0  -9  25 20161.6 990.548  11
   0  -9 -25 20979.2 1190.61  27
   0   9  25 20615.4 1145.69   2
   0   9 -26 2368.06 349.046  14
   0  -9  26 2446.31 283.258  11
   0   9  26 2571.08 371.472   2
   0  -9 -26 2714.14 397.475  27
   0   9  27 9575.96 703.053   2
   0  -9 -27 10524.5 739.830  27
   0   9 -27 10165.4 684.092  14
   0  -9 -28 2921.02 372.425  27
   0   9 -28 3391.06 364.189  14
   0  -9 -29-19.1396 97.1076  27
   0   9 -29 85.6276 110.762  14
   0  -9 -30 9363.83 559.311  27
   0   9 -30 11722.5 592.123  14
   0 -10   0 52910.5 2390.31   1
   0 -10   0 60033.5 2566.06  27
   0  10   0 57182.4 2543.55   2
   0 -10   1 321.281 225.665  27
   0 -10  -1 694.590 275.649  27
   0 -10  -1 167.099 175.988   1
   0  10  -1 472.916 208.005   2
   0  10   1 421.797 206.138   2
   0 -10   2-45.6476 173.707  27
   0 -10  -2 139.172 186.083  27
   0  10   2 186.385 167.178   2
   0 -10  -2 41.5292 139.378   1
   0  10  -2 284.579 190.251   2
   0 -10   3-45.3632 190.900  27
   0 -10  -3 325.658 220.849  27
   0  10  -3 237.587 217.368   2
   0 -10  -3 288.506 195.668   1
   0  10   3 416.379 211.639   2
   0 -10  -4 1304.72 365.646  27
   0 -10   4 1125.55 339.249  27
   0 -10   4 1398.28 347.391   1
   0 -10  -4 1182.71 307.587   1
   0  10  -4 1140.17 342.264   2
   0  10   4 1240.12 336.088   2
   0 -10  -5 7723.01 762.004   1
   0 -10   5 7609.52 766.779   1
   0 -10  -5 7324.06 800.327  27
   0 -10   5 9462.72 869.831  27
   0  10   5 8194.15 827.825   2
   0  10  -5 8915.47 868.672   2
   0 -10   6 9350.35 842.723   1
   0 -10  -6 10078.2 859.337   1
   0 -10   6 10300.9 912.610  27
   0 -10  -6 9955.72 923.506  27
   0  10  -6 9455.72 912.157   2
   0  10   6 10593.3 929.196   2
   0 -10  -7 16615.1 1126.07   1
   0 -10   7 16384.9 1136.87   1
   0 -10   7 19081.6 1264.71  27
   0 -10  -7 16793.5 1227.43  27
   0  10  -7 18443.6 1282.12   2
   0  10   7 18512.0 1252.06   2
   0  10  -8 2709.70 493.916   2
   0 -10   8 3198.66 496.487   1
   0 -10  -8 2749.18 446.228   1
   0 -10   8 2985.29 502.110  27
   0 -10  -8 2493.63 477.668  27
   0  10   8 3081.73 504.604   2
   0 -10   9 213.556 209.849  27
   0 -10  -9 320.471 209.402  27
   0  10   9 43.3904 174.076   2
   0 -10  -9 109.451 146.380   1
   0 -10   9 112.459 171.472   1
   0 -10  10 6680.48 675.169   1
   0 -10 -10 6262.08 639.927   1
   0 -10  10 5557.95 669.484  27
   0 -10 -10 6258.04 718.459  27
   0  10  10 5549.53 665.184   2
   0 -10 -11 760.000 289.959  27
   0 -10  11 870.019 283.823  27
   0 -10 -11 1012.81 264.868   1
   0 -10  11 1011.72 280.713   1
   0  10  11 669.959 266.447   2
   0 -10  12 10202.4 813.193   1
   0 -10 -12 10520.6 808.556   1
   0  10  12 11722.3 940.243   2
   0 -10 -12 10371.2 915.626  27
   0 -10  12 9230.87 848.309  27
   0 -10  13 4089.81 476.821  26
   0 -10  13 5131.43 553.096   1
   0 -10 -13 5007.98 536.978   1
   0  10  13 4919.11 605.851   2
   0 -10 -13 5260.17 644.436  27
   0 -10  13 4737.32 594.670  27
   0 -10  14 409.543 176.782  26
   0 -10 -14 195.908 146.603   1
   0 -10  14 406.716 169.068   1
   0  10  14 233.523 197.644   2
   0 -10  14 505.050 241.553  27
   0 -10 -14 378.459 213.514  27
   0 -10  15-52.1182 119.176  26
   0 -10  15 26.4584 94.9215   1
   0  10  15-75.5176 165.907   2
   0 -10  15 37.7744 165.976  27
   0 -10 -15 122.449 179.341  27
   0 -10  16 8251.76 646.470  26
   0  10  16 10296.6 841.193   2
   0 -10 -16 10612.8 875.647  27
   0 -10 -17 795.023 268.122  27
   0 -10  17 732.061 197.451  10
   0  10  17 949.885 272.184   2
   0  10 -18 5934.46 597.600  14
   0  10  18 6386.21 637.697   2
   0 -10 -18 6602.70 663.063  27
   0  10 -19 1595.08 315.171  14
   0  10  19 1469.23 321.647   2
   0 -10 -19 1910.63 359.234  27
   0  10 -20 6682.53 604.797  14
   0 -10 -20 6554.51 633.652  27
   0  10  20 6210.88 593.846   2
   0  10 -21 658.795 216.933  14
   0 -10  21 605.666 173.920  11
   0  10  21 169.915 161.065   2
   0 -10 -21 593.107 213.104  27
   0  10 -22 7574.56 591.591  14
   0 -10  22 6387.00 496.205  11
   0  10  22 7065.55 603.752   2
   0 -10 -22 6999.38 610.435  27
   0  10 -23 7736.70 570.684  14
   0 -10  23 6659.51 474.941  11
   0  10  23 6451.23 558.561   2
   0 -10 -23 6972.28 577.517  27
   0  10 -24 8554.45 579.273  14
   0 -10 -24 8880.90 617.303  27
   0 -10  24 7772.10 460.149  11
   0  10 -25 395.256 140.002  14
   0 -10 -25 480.836 146.901  27
   0  10 -26 2525.58 267.203  14
   0 -10 -26 2532.19 273.773  27
   0  11   0-192.989 213.412   2
   0 -11   0 35.8164 143.678   1
   0 -11   0-111.866 206.174  27
   0  11   1 1882.26 391.338   2
   0 -11  -1 1249.82 309.160   1
   0  11  -1 1237.43 323.508   2
   0 -11   1 1336.06 324.592  27
   0 -11  -1 1383.04 333.704  27
   0  11   2 305.256 216.721   2
   0  11  -2 541.665 240.666   2
   0 -11  -2 460.845 201.384   1
   0 -11  -2 485.776 227.571  27
   0 -11   2 406.392 209.853  27
   0  11  -3 308.800 213.457   2
   0  11   3 264.909 197.963   2
   0 -11  -3 105.114 140.605   1
   0 -11  -3 260.514 200.321  27
   0 -11   3 73.2441 167.539  27
   0  11  -4 76.7751 146.239   2
   0 -11   4 382.234 192.245   1
   0 -11  -4 412.803 209.374   1
   0  11   4 224.436 195.748   2
   0 -11   4 362.441 200.509  27
   0 -11  -4 407.321 215.347  27
   0  11   5 3062.80 458.433   2
   0  11  -5 3582.37 499.434   2
   0 -11  -5 3300.01 461.047   1
   0 -11   5 3379.01 471.123   1
   0 -11  -5 3233.25 472.868  27
   0 -11   5 2684.37 438.075  27
   0  11   6 17205.2 1116.00   2
   0  11  -6 16936.5 1125.60   2
   0 -11   6 18975.3 1124.88   1
   0 -11  -6 17210.4 1076.40   1
   0 -11  -6 18335.7 1142.55  27
   0 -11   6 18867.5 1152.86  27
   0 -11   7 129.319 136.018   1
   0  11  -7 37.1898 141.528   2
   0  11   7 71.2491 169.082   2
   0 -11  -7 63.2965 144.749   1
   0 -11  -7 143.332 170.072  27
   0 -11   7 34.6790 152.387  27
   0 -11   8 1310.24 297.606   1
   0  11  -8 1389.85 319.440   2
   0  11   8 1219.36 294.633   2
   0 -11  -8 912.363 242.737   1
   0 -11  -8 1161.12 300.862  27
   0 -11   8 1292.89 303.554  27
   0  11   9 4315.84 524.443   2
   0  11  -9 3294.67 477.558   2
   0 -11   9 3455.45 444.743   1
   0 -11  -9 4225.19 482.724   1
   0 -11   9 3758.96 483.395  27
   0 -11  -9 4242.32 521.106  27
   0  11 -10 1187.09 295.148   2
   0  11  10 1057.04 273.036   2
   0 -11 -10 1094.66 251.940   1
   0 -11  10 1101.86 255.009   1
   0 -11  10 1102.08 280.313  27
   0 -11 -10 1344.08 302.730  27
   0  11  11 3521.02 456.447   2
   0  11 -11 4172.35 512.552   2
   0 -11 -11 3517.00 410.075   1
   0 -11  11 2742.85 374.708   1
   0 -11 -11 3226.22 447.555  27
   0 -11  11 3619.01 473.209  27
   0  11 -12 12649.5 900.688   2
   0  11  12 13756.4 912.656   2
   0 -11 -12 13572.6 809.803   1
   0 -11  12 13015.1 810.727   1
   0 -11 -12 14144.4 931.089  27
   0 -11  12 13938.3 907.860  27
   0  11 -13 125.973 132.503   2
   0  11  13 118.990 136.060   2
   0 -11 -13 30.2162 127.132  27
   0 -11 -14 8320.43 676.929  27
   0 -11  14 9034.12 596.137  10
   0  11 -14 8662.40 701.963   2
   0  11  14 9046.68 701.099   2
   0 -11 -15 3674.94 435.121  27
   0  11 -15 3230.69 399.544  14
   0  11  15 3513.48 423.881   2
   0  11 -15 3681.89 446.749   2
   0 -11  15 2902.23 310.802  10
   0  11 -16 285.281 156.793  14
   0 -11 -16 204.047 141.137  27
   0  11  16 229.449 148.300   2
   0  11 -16 215.024 140.685   2
   0  11 -17 465.572 169.206  14
   0  11 -17 526.741 191.317   2
   0  11  17 335.408 172.374   2
   0 -11 -17 803.669 208.110  27
   0  11 -18 102.279 116.112  14
   0 -11 -18 259.312 137.111  27
   0  11 -19 1469.80 238.351  14
   0 -11 -19 1319.39 229.355  27
   0 -11  19 1241.81 204.492  11
   0  11 -20 944.340 182.174  14
   0 -11 -20 915.554 182.608  27
   0 -11  20 852.886 153.872  11
   0  11 -21 43.1048 77.3284  14
   0 -11 -21 42.8004 72.3921  27
   0  11 -22 7102.80 422.620  14
   0 -12   0 1737.02 294.740  27
   0  12   0 1483.46 296.584   2
   0 -12   0 1637.81 282.713   1
   0 -12   1 2336.96 340.588  27
   0 -12  -1 2505.51 343.306  27
   0  12  -1 2301.76 353.659   2
   0  12   1 1808.15 321.209   2
   0 -12  -1 2043.26 312.379   1
   0 -12   2 1053.31 246.053  27
   0 -12  -2 1246.15 259.109  27
   0  12  -2 560.386 215.739   2
   0 -12  -2 1265.30 246.221   1
   0  12   2 959.718 251.420   2
   0  12  -3 6267.58 554.765   2
   0  12   3 6813.32 571.676   2
   0 -12   3 6658.32 551.636  27
   0 -12  -3 6325.61 535.779  27
   0 -12   3 5682.98 516.536   1
   0 -12  -3 6255.38 537.022   1
   0  12  -4 4464.11 464.207   2
   0  12   4 4785.43 480.062   2
   0 -12  -4 5114.55 472.571  27
   0 -12   4 5254.15 482.631  27
   0 -12   4 4941.00 473.044   1
   0 -12  -4 5043.54 473.225   1
   0  12  -5 10758.5 725.559   2
   0  12   5 9905.54 693.171   2
   0 -12  -5 12234.7 735.321  27
   0 -12   5 10902.2 701.072  27
   0 -12  -5 10339.1 685.070   1
   0 -12   5 9525.13 668.057   1
   0  12  -6 4145.93 442.186   2
   0  12   6 4876.31 469.483   2
   0 -12   6 4541.47 446.665  27
   0 -12  -6 4977.37 458.117  27
   0 -12  -7 21.6055 102.539  27
   0 -12   7-21.7287 113.637  27
   0  12   7-22.7635 111.827   2
   0  12  -7-69.9129 125.410   2
   0 -12  -8 11784.0 712.359  27
   0 -12   8 12233.1 728.706  27
   0 -12  -9 317.733 138.193  27
   0 -12 -10 544.146 158.561  27
   0 -12  10 623.436 144.534  10
   0 -12  11 385.636 105.452  10
   0  12 -11 510.272 158.252  14
   0 -12 -11 613.344 156.038  27
   0  12 -12 607.775 149.301  14
   0 -12 -12 403.124 128.320  27
   0  12 -13 1860.03 236.566  14
   0 -12 -13 2224.57 248.588  27
   0  12 -14 6482.53 423.915  14
   0  12 -15 3763.25 298.574  14
  -1   0   0 47.1663 46.0397   9
  -1   0   1 4370.89 248.334   9
  -1   0  -1 5058.40 286.310   9
   1   0  -2 13108.7 411.469  19
   1   0   2 10985.8 416.959   6
  -1   0   2 13616.4 446.699   6
  -1   0  -2 11739.9 632.206   7
  -1   0   3 10930.3 446.974   6
  -1   0  -3 10186.2 584.496   7
   1   0   3 9865.69 424.862   6
  -1   0  -4 3530.07 183.557  22
   1   0   4 3494.87 251.831   6
  -1   0  -4 3956.90 348.817   7
  -1   0   4 2729.04 297.808   4
  -1   0   4 2117.73 208.597   6
  -1   0  -5 402437. 10533.7  22
  -1   0  -5 408554. 10778.6   5
   1   0   5 392349. 10694.2   6
  -1   0  -5 447520. 10950.1   7
  -1   0   5 446778. 10942.9   4
  -1   0   5 400249. 10712.7   6
  -1   0  -6 773759. 19993.5  22
   1   0   6 728444. 20309.7  19
  -1   0  -6 853677. 20372.7   7
  -1   0   6 756751. 20184.7   6
  -1   0   6 849472. 20378.2   4
  -1   0  -6 823424. 20214.0   5
   1   0   6 740375. 20157.4   6
   1   0   7 21260.3 992.126  19
  -1   0   7 18586.0 921.853   4
  -1   0  -7 23104.0 998.971   7
  -1   0   7 17396.8 854.960   6
   1   0   7 21228.5 919.622   6
  -1   0  -7 23146.0 903.913   5
   1   0  -8 85.1041 56.1130  18
   1   0   8 187.778 129.783  19
  -1   0   8 70.7757 49.1959  19
  -1   0   8 61.5735 104.145   6
  -1   0  -8 31.7853 63.7658   5
  -1   0  -8-21.7301 82.7028   7
   1   0   8 138.157 109.132   6
  -1   0   8 64.8720 95.0263   4
   1   0  -9 87063.5 2328.31  18
  -1   0   9 78155.2 2292.96  19
   1   0   9 78983.4 2737.09  19
   1   0   9 75113.9 2628.97   6
  -1   0  -9 74705.5 2481.17   5
  -1   0   9 84674.2 2710.13   4
  -1   0   9 80729.2 2689.08   6
   1   0  10 1649.17 315.179  19
  -1   0  10 1310.16 171.486  19
   1   0 -10 1538.81 175.169  18
   1   0  10 1288.78 258.927   6
  -1   0  10 1521.59 274.733   6
  -1   0  10 1417.95 258.220   4
  -1   0 -10 1395.11 221.900   5
   1   0  11 144245. 4613.71  19
   1   0 -11 151189. 4100.87  18
  -1   0  11 144313. 4136.95  19
  -1   0  11 148472. 4593.96   6
  -1   0 -11 144521. 4275.07   5
   1   0  11 152371. 4573.78   6
  -1   0  11 154379. 4531.70   4
   1   0 -12 71734.7 1864.61  18
  -1   0  12 67111.6 1921.70  19
   1   0  12 73420.2 2382.53   6
  -1   0 -12 68114.8 2022.63   5
  -1   0  12 71592.0 2406.96   6
  -1   0  12 73206.5 2291.88   4
   1   0 -13 157014. 3832.36  18
  -1   0  13 146590. 3913.42  19
  -1   0  13 165961. 4354.44   4
   1   0  13 162641. 4490.26   6
  -1   0  13 154420. 4482.89   6
  -1   0 -13 156544. 4016.16   5
  -1   0  14 3491.32 367.195  19
   1   0 -14 3670.58 405.652   8
  -1   0 -14 3774.01 384.903   5
  -1   0  14 3801.98 518.870   6
   1   0  14 3254.41 480.009   6
  -1   0  14 4288.60 488.212   4
  -1   0  15 424.508 155.367  19
   1   0  15 489.329 225.552   6
  -1   0  15 465.187 233.910   6
  -1   0  15 328.628 166.870   4
  -1   0 -15 458.797 149.383   5
  -1   0  15 178.139 59.5595  21
   1   0 -15 314.423 156.030   8
  -1   0  16 20399.6 1355.29   6
  -1   0 -16 20137.8 1010.95   5
   1   0  16 20741.7 1335.56   6
  -1   0  16 20703.3 1205.04   4
  -1   0 -16 18402.1 972.083  24
  -1   0  16 20021.1 972.009  23
   1   0  16 19920.7 989.488   2
  -1   0  16 20518.3 1006.94   2
   1   0 -16 20959.6 1120.92   8
  -1   0  16 19856.9 1040.37  19
   1   0  17 2574.32 473.224  19
  -1   0  17 1458.14 283.700  19
  -1   0 -17 1940.68 299.744   5
   1   0  17 2207.87 445.337   6
  -1   0  17 1722.17 344.288   4
  -1   0  17 1792.22 416.351   6
  -1   0 -17 1717.62 291.074  24
   1   0  17 1854.07 292.766   2
  -1   0  17 1515.31 268.771   2
  -1   0  17 1448.11 258.014  23
   1   0 -17 1804.84 328.370   8
   1   0  18 250.461 201.049  19
  -1   0  18 205.809 129.383  19
   1   0  18 311.242 218.340   6
  -1   0  18 540.162 207.752   4
  -1   0 -18 430.584 157.823   5
  -1   0  18 376.651 226.470   6
  -1   0 -18 227.729 136.354  24
   1   0  18 275.356 145.677   2
  -1   0  18 179.222 134.089   2
  -1   0  18 288.410 149.516  23
   1   0 -18 304.372 177.010   8
   1   0  19 43667.2 2313.85   6
  -1   0  19 44530.7 2359.35   6
  -1   0  19 47460.1 2108.12   4
  -1   0  19 44318.2 1776.44  23
  -1   0 -19 43045.5 1797.88  24
   1   0  19 43344.7 1785.82   2
  -1   0  19 45610.3 1829.48   2
  -1   0  19 41906.4 1855.58  19
   1   0  19 42911.9 2254.14  19
   1   0 -19 48038.6 2043.42   8
  -1   0  20 59135.7 2895.06   6
  -1   0  20 60259.0 2535.82   4
   1   0  20 59560.3 2861.58   6
  -1   0  20 55784.8 2193.56  23
  -1   0 -20 59223.6 2257.63  24
   1   0 -20 60029.9 2232.82  24
   1   0  20 61395.2 2268.49   2
  -1   0  20 60654.1 2275.28   2
   1   0  20 63850.0 2864.40  19
  -1   0  20 54586.3 2300.89  19
   1   0 -20 57779.3 2456.14   8
   1   0  21 27794.1 1896.46   6
  -1   0  21 31753.1 2039.11   6
  -1   0 -21 29776.3 1464.32  24
   1   0 -21 33312.1 1500.79  24
  -1   0  21 31561.7 1479.23  23
  -1   0  21 30916.4 1500.26   2
   1   0  21 31949.3 1499.14   2
   1   0  21 28952.6 1881.11  19
  -1   0  21 28793.2 1534.21  19
   1   0 -21 31465.2 1692.22   8
   1   0  22 35868.5 1646.95  26
  -1   0  22 30745.7 1565.08  26
  -1   0 -22 36746.4 1666.29  24
  -1   0  22 33491.8 1592.77  23
   1   0 -22 33777.3 1578.07  24
  -1   0 -22 34659.1 1995.80  22
  -1   0  22 31773.0 1677.10  19
   1   0  22 40299.0 2254.54  19
   1   0  22 38011.4 2266.71   6
  -1   0  22 32893.7 2171.76   6
  -1   0  22 30236.3 1581.24   2
   1   0  22 37059.6 1674.79   2
   1   0 -22 36976.6 1896.05   8
  -1   0  22 34373.0 1611.16  11
   1   0  23 44714.3 1990.56  26
  -1   0  23 46721.1 2018.95  26
   1   0 -23 47107.5 1992.76  24
  -1   0 -23 47154.3 2033.92  24
   1   0  23 48023.2 2021.38  23
  -1   0  23 47078.4 2009.47  23
  -1   0 -23 44897.3 2399.84  22
   1   0  23 53268.8 2714.86  19
  -1   0  23 43275.7 2623.84   6
   1   0  23 43073.6 2578.53   6
   1   0 -23 45686.6 1948.62  14
  -1   0  23 43686.3 1994.39   2
   1   0  23 46201.5 2018.58   2
   1   0 -23 46632.5 2272.87   8
  -1   0  23 45445.3 1974.47  11
  -1   0  24 24807.6 1373.77  26
   1   0  24 21534.3 1306.83  26
   1   0 -24 23762.9 1316.48  24
  -1   0  24 24940.7 1372.19  23
  -1   0 -24 22532.0 1341.27  24
   1   0  24 22118.5 1307.51  23
  -1   0 -24 21405.8 1612.96  22
   1   0  24 21367.8 1717.82  19
   1   0  24 19107.9 1708.51   6
  -1   0  24 23281.8 1890.25   6
   1   0 -24 25591.2 1350.57  14
  -1   0  24 23786.1 1374.96   2
   1   0  24 21852.3 1306.68   2
   1   0 -24 26448.3 1644.01   8
  -1   0  24 23707.4 1246.47  10
  -1   0  24 25673.6 1369.46  11
  -1   0  25 21097.7 1293.19  26
   1   0  25 18885.9 1243.29  26
   1   0  25 24184.5 1351.35  23
  -1   0  25 22076.7 1301.79  23
  -1   0 -25 22444.8 1328.42  24
   1   0 -25 19935.9 1238.11  24
  -1   0 -25 21236.7 1635.03  22
   1   0  25 21887.8 1768.87  19
   1   0  25 20895.8 1794.40   6
  -1   0  25 19613.2 1780.37   6
   1   0 -25 20855.9 1249.97  14
  -1   0  25 19797.8 1278.42   2
   1   0  25 20788.8 1289.73   2
   1   0 -25 21030.8 1520.76   8
  -1   0  25 21373.6 1263.63  11
   1   0  26 31760.0 1710.19  26
  -1   0  26 34825.9 1761.99  26
   1   0 -26 35053.1 1734.81  24
  -1   0  26 35178.2 1753.49  23
  -1   0 -26 32146.7 1731.71  24
   1   0  26 35506.7 1760.98  23
  -1   0 -26 29566.7 2055.29  22
   1   0  26 34056.0 2287.54  19
   1   0  26 30109.9 2266.20   6
  -1   0  26 34978.6 2472.28   6
   1   0 -26 32744.8 1679.16  14
  -1   0  26 33650.2 1762.54   2
   1   0 -26 34344.0 2028.57   8
  -1   0 -26 36319.9 2268.66   7
  -1   0  26 34005.2 1699.62  11
  -1   0 -27 47283.4 2719.56  22
   1   0  27 53980.7 3000.34  19
   1   0  27 45167.2 2920.82   6
  -1   0 -27 47278.3 2753.57   7
  -1   0  27 50484.2 3093.31   6
  -1   0  27 52306.2 2310.81  23
   1   0  27 51451.6 2293.10  23
  -1   0 -27 53114.9 2340.31  24
   1   0 -27 51300.5 2268.13  24
   1   0 -27 54827.9 2286.39  14
  -1   0  27 51655.3 2314.22  26
   1   0  27 52097.8 2322.09  26
   1   0 -27 50748.9 2617.35   8
   1   0  28 9821.75 1236.40  19
   1   0  28 10060.1 1321.81   6
  -1   0  28 7702.02 1202.66   6
  -1   0 -28 7848.49 1078.11   7
  -1   0 -28 6890.20 990.989  22
   1   0 -28 9075.47 847.919  14
   1   0  28 10394.5 909.139  23
  -1   0 -28 9402.70 892.547  24
  -1   0  28 9879.81 896.045  23
   1   0 -28 10876.1 919.961  24
   1   0  28 9518.90 902.678  26
  -1   0  28 9479.14 894.459  26
   1   0  29 2052.68 606.787  19
  -1   0  29 1809.85 640.297   6
   1   0  29 2423.38 708.683   6
  -1   0 -29 2544.19 648.322   7
   1   0  29 2742.07 482.788  23
  -1   0  29 2118.37 437.461  23
  -1   0 -29 2420.37 586.436  22
   1   0 -29 2179.05 437.045  14
   1   0 -29 3122.11 516.280  24
  -1   0 -29 2069.10 440.268  24
  -1   0  29 1913.60 426.366  26
   1   0  29 2502.30 475.899  26
  -1   0 -30 62093.8 3344.75   7
  -1   0  30 57044.6 3546.22   6
   1   0  30 61317.7 3600.18   6
   1   0  30 66650.1 2799.56  26
  -1   0  30 64156.6 2751.53  26
  -1   0 -30 69423.5 2845.39  14
   1   0 -30 66424.0 2710.46  14
   1   0  30 65437.5 2763.18  23
   1   0 -30 67908.3 2787.55  24
  -1   0 -30 65337.5 2794.93  24
  -1   0  30 62630.7 2713.39  23
   1   0  30 68230.8 3554.25  19
   1   0  31 344.501 289.172  19
   1   0  31 401.256 311.805   6
  -1   0  31 519.658 348.903   6
   1   0 -31 542.715 275.303  14
  -1   0 -31 612.991 322.214  14
   1   0  31 411.452 224.773  23
  -1   0  31 180.301 189.847  23
   1   0 -31 594.055 376.862  22
  -1   0  31 272.575 207.965  26
   1   0  31 234.346 222.628  26
   1   0 -31 449.959 248.946  24
  -1   0 -31 377.394 254.029  24
   1   0  32 6176.15 751.644  26
  -1   0  32 4286.20 613.204  26
  -1   0 -32 6706.19 771.870  14
   1   0 -32 4623.93 630.450  14
   1   0  32 6593.46 754.215  23
   1   0 -32 4610.13 635.272  24
  -1   0 -32 6304.52 743.800  24
  -1   0  32 6011.50 717.251  23
  -1   0  33 4329.23 611.231  26
   1   0  33 3460.85 566.698  26
   1   0 -33 4348.88 612.235  24
  -1   0 -33 3476.50 572.213  24
   1   0  33 4125.17 608.083  23
  -1   0  33 3570.32 547.813  23
   1   0 -33 3781.78 546.308  14
  -1   0 -33 3961.41 597.990  14
  -1   0 -34-44.6407 219.297  14
   1   0  34 220.933 224.185  23
  -1   0  34 42.6232 162.190  23
   1   0  34 44.9136 170.905  26
  -1   0  34-85.2683 171.007  26
  -1   0 -34 90.0715 189.456  24
   1   0 -34-43.8508 157.318  24
   1   0  35 5339.71 659.222  26
  -1   0  35 3970.22 563.544  26
  -1   0 -35 4903.10 646.150  14
   1   0 -35 4946.24 591.740  14
   1   0  35 4803.06 621.267  23
   1   0 -35 4567.60 604.150  24
  -1   0  35 4584.89 598.529  23
  -1   0 -35 4664.54 616.489  24
  -1   0  36 13367.0 1001.65  26
   1   0  36 13188.2 1025.28  26
  -1   0 -36 12452.8 997.200  24
   1   0 -36 16065.0 1108.35  24
   1   0  36 12696.7 1005.82  23
  -1   0  36 12868.2 983.990  23
  -1   0 -36 14389.7 1051.41  14
   1   0 -36 13538.6 961.747  14
  -1   0 -37 1342.14 343.092  14
   1   0 -37 1425.26 317.104  14
   1   0  37 1281.61 326.475  23
  -1   0  37 1566.40 338.371  23
  -1   0  37 1769.50 348.582  26
   1   0  37 1520.72 359.619  26
   1   0 -37 1950.53 385.447  24
  -1   0 -37 1322.22 337.548  24
   1   0 -38 1930.69 337.028  14
  -1   0 -38 2815.63 446.715  14
   1   0  38 2108.40 383.998  23
  -1   0  38 2216.34 371.654  23
  -1   0 -38 2511.51 411.068  24
   1   0 -38 2097.87 384.604  24
   1   0  38 2639.85 431.003  26
  -1   0  38 2329.49 382.220  26
  -1   0  39 13596.2 876.829  26
   1   0  39 14515.8 948.029  26
  -1   0 -39 14747.9 943.515  14
   1   0 -39 13887.5 815.397  14
  -1   0  39 12532.4 848.615  23
   1   0 -39 15236.4 966.696  24
  -1   0 -39 14253.2 938.332  24
   1   0  39 13500.9 927.793  23
  -1   0  39 14802.6 935.866   3
  -1   0  40 293.287 148.764  26
   1   0  40 54.3163 142.106  26
  -1   0 -40 183.904 182.578  14
   1   0 -40 67.6627 111.584  14
   1   0  40 436.112 176.348  23
   1   0 -40 189.435 133.023  24
  -1   0 -40 238.861 146.808  24
  -1   0  40 182.931 140.707   3
  -1   0 -41 2112.82 311.557  14
  -1   0  41 2533.49 331.283   3
  -1   0  41 1894.29 260.024  26
   1   0  41 1987.63 309.816  26
  -1   0 -42 1961.35 267.785  14
  -1   0  42 1580.48 245.881   3
   1   0  42 1707.74 260.304  26
  -1  -1 -42 2356.04 284.991  14
  -1   1  42 1789.27 247.256   3
   1  -1  42 2031.68 270.097  26
  -1  -1 -41 3880.03 411.429  14
  -1   1  41 3923.15 403.156   3
   1  -1  41 3873.17 406.710  26
  -1   1  40 5380.46 492.931  26
   1  -1  40 5711.24 543.310  26
  -1  -1 -40 5822.80 544.727  14
   1   1 -40 4165.06 382.601  14
   1  -1  40 5135.82 515.607  23
   1   1 -40 5480.26 520.461  24
  -1   1  40 5630.22 521.572   3
  -1   1  39 4224.54 479.628  26
   1  -1  39 5111.24 550.653  26
   1   1 -39 3811.92 412.584  14
  -1  -1 -39 5554.03 570.168  14
  -1   1  39 4537.19 466.600  23
  -1  -1 -39 4898.30 518.253  24
   1   1 -39 4699.02 521.326  24
   1  -1  39 5176.18 549.960  23
  -1   1  39 5018.40 533.443   3
   1   1 -38 11207.4 849.876  24
  -1  -1 -38 10175.2 805.851  24
   1  -1  38 10215.2 831.148  23
  -1   1  38 8390.47 740.242  26
   1  -1  38 10768.1 836.965  26
  -1   1  38 9987.06 753.823  23
   1   1 -38 11318.1 764.979  14
  -1  -1 -38 10441.0 831.089  14
   1  -1  37 8243.26 758.369  26
  -1   1  37 7592.26 729.221  26
  -1  -1 -37 8153.79 754.987  24
  -1   1  37 7865.54 699.188  23
   1   1 -37 7873.97 746.675  24
   1  -1  37 7798.50 749.704  23
   1   1 -37 7365.97 665.742  14
  -1  -1 -37 8249.53 771.065  14
  -1   1  36 4947.11 615.655  26
   1  -1  36 5108.84 633.531  26
  -1   1  36 4918.48 575.802  23
   1  -1  36 4743.92 601.478  23
   1   1 -36 5465.23 643.406  24
  -1  -1 -36 4527.63 589.716  24
  -1  -1 -36 4786.42 620.391  14
   1   1 -36 4932.61 570.054  14
  -1  -1 -35 205.775 202.463  24
   1   1 -35 628.515 260.592  24
  -1   1  35 459.270 237.083  26
   1  -1  35 796.117 291.300  26
  -1   1  35 190.241 167.529  23
   1  -1  35 686.173 277.579  23
   1   1 -35 640.320 255.473  14
  -1  -1 -35 428.184 277.144  14
   1  -1  34 11208.1 967.984  26
  -1   1  34 10749.5 963.917  26
  -1   1  34 10704.9 914.296  23
   1   1 -34 10391.1 928.254  24
   1  -1  34 10548.4 951.894  23
  -1  -1 -34 10592.4 943.772  24
  -1  -1 -34 10303.2 950.877  14
   1   1 -34 10055.6 869.239  14
   1   1 -33 358.712 220.402  24
  -1  -1 -33 88.7919 159.455  24
  -1   1  33 549.191 259.717  26
   1  -1  33 405.942 249.492  26
  -1   1  33 166.266 182.796  23
   1  -1  33 413.282 253.999  23
   1   1 -33 434.625 250.696  14
  -1  -1 -33 465.518 270.691  14
  -1  -1 -32 8456.86 878.559  14
   1   1 -32 5972.43 699.833  14
   1  -1  32 8939.79 880.592  26
  -1   1  32 7962.82 839.896  26
   1   1 -32 7674.15 819.708  24
  -1   1  32 8105.88 798.817  23
  -1  -1 -32 8669.04 850.753  24
   1  -1  32 7538.27 817.816  23
  -1   1  31 1965.12 411.924  23
   1  -1  31 1957.14 424.839  23
   1   1 -31 1408.20 543.428  22
  -1  -1 -31 1402.89 487.158   7
   1  -1  31 1220.76 502.066   6
  -1   1  31 1846.02 639.092   6
   1  -1  31 2021.15 581.175  19
  -1  -1 -31 2203.42 469.163  14
   1   1 -31 1976.18 410.692  14
  -1   1  31 1943.71 440.409  26
   1  -1  31 2485.30 487.303  26
   1   1 -31 1815.64 421.904  24
  -1  -1 -31 2492.32 476.414  24
   1   1 -30 14145.6 1662.88  22
   1  -1  30 13724.4 1508.70  19
  -1  -1 -30 12943.8 1500.38   7
   1  -1  30 11997.0 1534.38   6
  -1   1  30 13003.3 1587.81   6
   1   1 -30 16311.9 1150.38  14
  -1  -1 -30 16851.1 1233.56  14
   1  -1  30 14926.1 1151.85  26
  -1   1  30 16227.3 1223.60  26
   1  -1  30 15244.7 1158.30  23
  -1  -1 -30 17259.5 1213.63  24
  -1   1  30 15431.0 1134.24  23
   1   1 -30 15800.0 1167.21  24
   1   1 -29 46831.4 3052.82  22
   1  -1  29 41505.2 2734.16  19
   1  -1  29 43441.4 2935.47   6
  -1   1  29 40946.8 2872.85   6
  -1  -1 -29 43881.3 2772.03   7
  -1  -1 -29 47170.3 2245.48  14
   1   1 -29 45639.2 2110.41  14
  -1   1  29 44157.4 2183.57   2
  -1   1  29 45450.7 2213.61  26
   1  -1  29 46706.8 2211.03  26
   1  -1  29 50055.1 2257.49  23
  -1  -1 -29 45767.4 2184.12  24
  -1   1  29 45515.0 2135.08  23
   1   1 -29 48226.3 2209.06  24
  -1   1  28 12040.1 978.291  23
   1  -1  28 11002.5 961.890  23
   1   1 -28 12195.9 1001.01  24
  -1  -1 -28 12162.3 987.332  24
  -1  -1 -28 9773.49 1151.57  22
   1  -1  28 11889.5 1364.11  19
   1  -1  28 9242.88 1301.56   6
  -1   1  28 9713.44 1324.06   6
   1   1 -28 12642.2 982.945  14
  -1   1  28 11921.7 1012.13   2
  -1  -1 -28 10285.8 1297.85   7
   1  -1  28 11100.2 971.449  26
  -1   1  28 12996.1 1060.38  26
   1  -1  27 30934.7 1665.16  23
   1   1 -27 30032.7 1621.82  24
  -1  -1 -27 29634.8 1615.21  24
  -1   1  27 27833.1 1549.27  23
  -1  -1 -27 25452.7 1886.04  22
   1  -1  27 32718.7 2270.53  19
   1  -1  27 29905.6 2289.19   6
  -1   1  27 30120.3 2301.13   6
   1   1 -27 28638.7 1558.66  14
  -1   1  27 28023.8 1620.04   2
  -1   1  27 30333.0 1686.34  26
   1  -1  27 30825.3 1661.81  26
  -1  -1 -27 31825.6 2228.24   7
   1  -1  26 3704.86 743.342  19
   1  -1  26 3020.46 736.987   6
  -1   1  26 4769.08 889.646   6
   1   1 -26 3913.90 533.696  14
  -1   1  26 3886.96 557.306   2
  -1   1  26 3943.65 544.733  23
  -1  -1 -26 3660.78 529.050  24
   1  -1  26 3874.49 554.004  23
   1   1 -26 4836.31 592.148  24
  -1   1  26 4266.50 593.735  26
   1  -1  26 3770.21 545.971  26
  -1   1  25 27028.8 1537.79  26
   1  -1  25 25823.5 1470.92  26
   1  -1  25 24038.6 1902.90  19
   1  -1  25 24624.6 2001.26   6
  -1   1  25 26431.6 2081.08   6
   1   1 -25 29780.6 1509.10  14
  -1   1  25 25825.4 1490.40   2
  -1  -1 -25 26779.1 1473.68  24
  -1   1  25 29745.3 1507.78  23
   1  -1  25 26891.2 1491.52  23
   1   1 -25 30605.5 1544.98  24
  -1   1  25 26464.5 1364.37  10
   1  -1  24 41300.3 1902.44  26
  -1   1  24 40254.4 1928.31  26
   1  -1  24 47340.5 2618.48  19
  -1   1  24 38773.1 2515.81   6
  -1   1  24 39153.4 2174.72   4
   1  -1  24 40046.3 2538.34   6
   1   1 -24 41108.8 1851.25  14
  -1   1  24 40267.1 1906.35   2
  -1   1  24 38439.2 1732.02  10
  -1  -1 -24 43022.3 1906.52  24
   1   1 -24 42271.2 1886.77  24
   1  -1  24 40876.4 1894.52  23
  -1   1  24 40768.8 1842.07  23
  -1  -1 -23 36556.7 1682.65  24
   1  -1  23 35905.9 1691.34  23
   1   1 -23 36283.1 1665.38  24
  -1   1  23 34438.2 1616.16  23
   1   1 -23 33196.0 1813.63   8
   1  -1  23 38352.6 2286.95  19
   1  -1  23 34221.8 2255.51   6
  -1   1  23 33229.8 2242.25   6
  -1   1  23 33872.3 1962.91   4
   1   1 -23 32134.7 1588.97  14
  -1   1  23 33398.0 1661.61   2
  -1   1  23 33997.0 1565.55  10
   1  -1  23 36020.2 1690.59  26
  -1   1  23 33111.8 1691.91  26
   1  -1  22 66207.3 3201.13  19
  -1   1  22 64848.7 2606.07  19
   1  -1  22 64242.2 3210.24   6
  -1   1  22 67839.9 3313.53   6
  -1   1  22 67894.2 2940.20   4
  -1   1  22 67809.8 2493.86  23
   1  -1  22 66168.0 2544.76  23
   1   1 -22 68635.5 2531.48  24
  -1  -1 -22 64853.0 2508.44  24
  -1   1  22 64686.8 2544.76   2
  -1   1  22 67467.5 2589.98  26
   1  -1  22 63974.9 2515.88  26
   1   1 -22 68389.4 2759.96   8
  -1   1  21 3164.70 463.677  19
   1  -1  21 4065.52 688.374  19
  -1   1  21 3457.66 666.644   6
   1  -1  21 4050.26 700.301   6
  -1   1  21 3492.34 569.621   4
  -1  -1 -21 3477.86 493.090   5
  -1  -1 -21 3784.34 470.065  24
   1  -1  21 4109.51 486.414  23
   1   1 -21 3240.50 433.284  24
  -1   1  21 3232.32 427.459  23
  -1   1  21 3148.23 433.935   2
   1  -1  21 4047.29 486.752  26
   1   1 -21 4197.55 557.543   8
  -1   1  20 38080.0 2186.09   6
   1  -1  20 33697.8 2068.94   6
  -1  -1 -20 33987.8 1672.13   5
  -1   1  20 36175.2 1914.24   4
   1   1 -20 37956.3 1593.55  24
  -1   1  20 35007.7 1528.49  23
  -1  -1 -20 34760.7 1550.17  24
   1  -1  20 34236.9 1563.54  23
  -1   1  20 33618.6 1569.25   2
   1   1 -20 36109.7 1729.25   8
  -1   1  20 33222.4 1616.50  19
   1  -1  20 34409.3 2040.56  19
  -1   1  19 58275.1 2523.29   4
   1  -1  19 56398.8 2720.85   6
  -1   1  19 55162.8 2735.63   6
  -1  -1 -19 55140.4 2272.49   5
   1  -1  19 55345.7 2120.45  23
  -1  -1 -19 55563.5 2098.52  24
  -1   1  19 57062.0 2085.73  23
   1   1 -19 55607.1 2093.37  24
  -1   1  19 55205.3 2118.36   2
  -1  -1 -19 57117.3 2658.16   8
   1   1 -19 55898.0 2261.15   8
  -1   1  19 54033.1 2179.30  19
   1  -1  19 58768.7 2714.28  19
  -1   1  18 22205.8 1363.86   4
  -1   1  18 22535.5 1537.96   6
  -1  -1 -18 20543.4 1196.43   5
   1  -1  18 20922.1 1466.09   6
  -1   1  18 19238.5 1009.02  23
  -1  -1 -18 19184.4 1032.94  24
   1   1 -18 21318.0 1074.20  24
   1  -1  18 21787.1 1089.33  23
   1  -1  18 21249.4 1100.05   2
  -1   1  18 20507.1 1078.00   2
   1   1 -18 20280.3 1148.47   8
  -1  -1 -18 20063.1 1408.33   8
   1  -1  18 21730.8 1475.78  19
  -1   1  18 20292.0 1117.11  19
  -1  -1 -17 61032.1 2481.68   5
   1  -1  17 65372.6 2871.59   6
  -1   1  17 70987.6 2990.41   6
  -1   1  17 72574.7 2788.17   4
   1   1 -17 70189.8 2351.12  24
  -1   1  17 69866.2 2312.79  23
  -1  -1 -17 67018.8 2334.68  24
   1  -1  17 64006.9 2321.42  23
  -1   1  17 69374.6 2382.16   2
   1  -1  17 62795.6 2346.71   2
  -1  -1 -17 68695.0 2882.13   8
   1   1 -17 68878.8 2477.66   8
  -1   1  17 72073.5 2461.10  19
  -1  -1 -16 59095.4 2298.40   5
  -1   1  16 63175.9 2513.19   4
   1  -1  16 62698.5 2648.66   6
   1   1 -16 56182.7 2059.16  24
  -1  -1 -16 58102.4 2074.13  24
   1  -1  16 63099.4 2127.02  23
  -1   1  16 58909.0 2105.00   2
   1  -1  16 59290.0 2131.55   2
   1   1 -16 60324.1 2206.05   8
  -1  -1 -16 60109.9 2599.09   8
  -1   1  16 60566.6 2169.69  19
  -1   1  15 18289.7 1135.01   4
   1  -1  15 17567.1 1197.62   6
  -1  -1 -15 18735.7 1060.49   5
   1  -1  15 19277.4 917.898  23
  -1   1  15 16124.3 864.956   2
   1  -1  15 17891.0 916.047   2
  -1  -1 -15 20914.9 1277.26   8
   1   1 -15 16434.0 920.541   8
  -1   1  15 16500.3 899.881  19
   1   1 -14 72209.0 2362.44   8
  -1  -1 -14 68497.3 2718.28   8
  -1   1  14 70554.1 2316.44  19
  -1   1  14 73317.9 2675.08   4
  -1  -1 -14 65735.6 2468.41   5
   1  -1  14 62966.4 2673.79   6
  -1  -1 -13 88978.8 3234.02   8
   1   1 -13 93973.0 2856.85   8
  -1   1  13 92490.2 2823.76  19
  -1  -1 -13 84093.0 2989.32   5
  -1   1  13 95770.1 3199.58   4
   1  -1  13 86354.5 3223.51   6
   1   1 -12 130929. 3722.36   8
  -1   1  12 129804. 3694.51  19
   1  -1  12 120787. 4145.31  19
   1  -1  12 118124. 4078.55   6
  -1   1  12 129895. 4096.12   4
  -1  -1 -12 125373. 3936.27   5
   1   1 -11 10938.2 586.788   8
  -1   1  11 10336.6 559.499  19
   1  -1  11 10606.5 803.953  19
  -1   1  11 11581.0 783.536   4
  -1  -1 -11 9887.98 690.070   5
   1  -1  11 9680.54 749.631   6
   1   1 -10 155148. 4436.48   8
   1  -1  10 162545. 4924.47  19
  -1   1  10 155623. 4412.22  19
   1  -1  10 164938. 4858.54   6
  -1  -1 -10 172045. 4796.66   5
  -1   1  10 166228. 4861.28   4
   1   1  -9 49683.5 1577.18   8
   1  -1   9 47425.2 1920.56  19
  -1   1   9 49040.5 1900.00   4
  -1  -1  -9 48923.5 1824.74   5
   1  -1   9 50834.7 1896.68   6
   1  -1   8 5750.78 513.840  19
   1  -1   8 5349.32 480.996   6
  -1  -1  -8 5973.95 484.678   5
  -1   1   8 5080.49 473.980   4
  -1  -1  -7 190268. 5361.35   7
  -1  -1  -7 187215. 5277.19   8
   1  -1   7 182960. 5323.65  19
  -1  -1  -7 181923. 5244.02   5
   1  -1   7 176457. 5213.52   6
  -1   1   7 185667. 5300.21   4
  -1  -1  -6 86070.2 2761.67   8
   1  -1   6 89277.9 2817.28  19
  -1  -1  -6 90176.9 2847.27   7
  -1  -1  -6 87955.3 2771.50   5
  -1   1   6 86091.3 2791.33   4
   1  -1   6 87767.5 2718.56   6
  -1  -1  -5 26054.9 1112.16   8
   1  -1   5 26934.2 1142.82  19
  -1  -1  -5 28505.1 1156.47   5
  -1   1   5 25929.1 1148.17   4
   1  -1   5 27670.3 1084.28   6
  -1  -1  -5 29698.5 1216.57   7
   1  -1   4 95785.1 2975.77  19
  -1  -1  -4 102791. 3085.83   7
  -1   1   4 99939.5 3040.31   4
  -1  -1  -4 97987.4 3014.99   5
   1  -1   4 99788.6 2905.90   6
   1  -1   3 101335. 2978.11  19
  -1  -1  -3 100138. 3045.01   5
   1  -1   3 100304. 2888.20   6
   1  -1   2 80036.0 2428.35  19
   1   1  -2 82959.8 2377.06  22
  -1   1   2 81747.9 2485.39   9
  -1  -1  -2 79368.8 2515.15   5
   1  -1   1 596934. 15510.5  19
   1   1  -1 597642. 15436.5  22
  -1   1   1 619286. 15635.6   9
  -1  -1  -1 609012. 15667.3   5
  -1   1   1 594579. 15617.6   4
   1  -1   0 484761. 12535.9  19
  -1   1   0 523928. 12650.3  22
   1   1   0 471360. 12457.1  22
  -1   1   0 503518. 12728.0   9
  -1   1   0 462721. 12651.2   4
   1  -1  -1 590546. 14741.7  19
  -1   1  -1 601514. 14857.5  22
   1   1   1 541976. 14645.5  22
  -1   1  -1 589226. 14970.4   9
  -1   1  -1 589886. 14883.7   4
   1  -1  -2 80878.8 2184.20  19
   1   1   2 74232.6 2091.63  22
  -1   1  -2 81188.0 2317.62  22
  -1   1  -2 79031.8 2433.08   9
  -1   1  -3 104326. 2997.50  22
  -1   1  -3 103886. 3142.45   9
  -1  -1   3 105407. 2991.99   6
  -1   1  -4 105650. 2948.73  22
   1  -1  -4 98671.7 2703.09  21
  -1  -1   4 103013. 2961.45   6
  -1   1  -4 101429. 2986.96   7
   1  -1  -5 23713.3 715.490  21
  -1   1  -5 25704.8 985.879  22
  -1   1  -5 26098.3 1026.35   7
  -1  -1   5 23546.6 984.111   6
  -1   1  -6 85935.1 2510.04  22
   1  -1  -6 79528.9 2308.69  20
  -1  -1   6 76653.9 2339.68  19
  -1  -1   6 80132.7 2534.99   6
  -1   1  -6 84139.3 2534.25   7
  -1   1  -7 187665. 5022.75  22
   1  -1  -7 180091. 4755.32  20
  -1  -1   7 168164. 4814.65  19
  -1  -1   7 179816. 5082.24   6
  -1   1  -7 174757. 5007.16   7
  -1  -1   8 4288.98 309.292  21
  -1   1  -8 5225.90 423.958  22
   1  -1  -8 3643.91 259.546  20
  -1  -1   8 4106.79 323.728  19
  -1   1  -8 5066.29 423.242   7
  -1  -1   8 3827.86 399.077   6
  -1   1  -9 49357.2 1801.61  22
  -1  -1   9 49489.2 1584.75  21
   1  -1  -9 51122.7 1528.87  20
  -1  -1   9 48678.7 1650.11  19
  -1  -1   9 48350.7 1883.29   6
  -1   1  -9 48448.6 1799.56   7
  -1  -1  10 162307. 4525.93  21
  -1   1 -10 174575. 4875.56  22
   1  -1 -10 160792. 4628.26  18
  -1  -1  10 158505. 4632.68  19
  -1  -1  10 168944. 4982.34   6
  -1   1 -10 169953. 4851.72   7
  -1  -1  11 8242.95 553.713  19
   1  -1 -11 9401.67 568.191  18
  -1  -1  11 9062.17 504.410  21
  -1   1 -11 9921.93 686.188  22
  -1   1 -11 8748.38 644.565   7
  -1  -1  11 8291.45 701.266   6
  -1  -1  12 124496. 4127.28   6
  -1  -1  12 125106. 3773.92  19
   1  -1 -12 135774. 3768.61  18
  -1   1 -12 122281. 3958.64  22
  -1  -1  12 122600. 3596.14  21
  -1  -1  13 85527.1 3246.44   6
  -1  -1  13 90980.5 2931.89  19
   1  -1 -13 97593.0 2912.63  18
  -1  -1  13 87237.9 2725.29  21
  -1   1 -13 94379.7 3181.01  22
  -1  -1  14 61235.0 2567.28   6
  -1  -1  14 57763.2 1993.83  21
  -1   1 -14 66314.1 2475.33  22
  -1  -1  14 61480.3 2220.51  19
   1  -1 -14 67556.4 2204.15  18
  -1  -1  15 18633.3 1255.70   6
  -1  -1  15 17422.3 924.822  23
  -1   1 -15 21044.0 1009.64  24
   1   1  15 21301.9 966.692   2
  -1  -1  15 17690.6 929.024   2
  -1   1 -15 20642.0 1206.77  22
  -1  -1  15 16585.3 825.934  21
   1  -1 -15 18668.7 974.633  18
  -1  -1  15 16792.0 984.239  19
  -1  -1  16 52988.8 2097.34  19
   1  -1 -16 56082.5 2049.04  18
  -1  -1  16 59437.5 2556.01   6
  -1   1 -16 54246.2 2015.13  24
  -1  -1  16 53666.0 1977.91  23
   1   1  16 56654.6 1977.36   2
  -1  -1  16 51826.8 1969.23   2
  -1   1 -16 56465.2 2360.15  22
  -1  -1  16 49870.7 1822.51  21
   1  -1 -16 57547.2 2226.08   8
  -1  -1  17 62383.2 2399.65  19
   1   1  17 64231.5 2761.61  19
   1  -1 -17 71091.7 2387.88  18
   1   1  17 65822.4 2825.76   6
  -1  -1  17 67655.3 2886.36   6
  -1  -1  17 62700.3 2261.60  23
  -1   1 -17 63582.0 2299.93  24
   1   1  17 63294.8 2239.15   2
  -1  -1  17 64727.8 2288.51   2
  -1  -1  17 55847.6 2059.16  21
  -1   1 -17 60179.9 2594.00  22
   1  -1 -17 67036.0 2534.21   8
  -1  -1  18 24865.9 1317.62  19
   1   1  18 24352.5 1555.39  19
   1   1  18 22511.5 1538.52   6
  -1  -1  18 23932.9 1591.39   6
  -1  -1  18 23540.0 1174.49  23
  -1   1 -18 20763.8 1144.67  24
   1   1  18 21719.2 1119.34   2
  -1  -1  18 22563.4 1165.53   2
  -1   1 -18 22149.6 1424.02  22
   1  -1 -18 24281.6 1367.80   8
  -1  -1  19 51998.3 2257.36  19
   1   1  19 58873.2 2695.04  19
  -1  -1  19 58173.6 2789.87   6
   1   1  19 56556.9 2697.43   6
  -1   1 -19 54657.5 2161.24  24
  -1  -1  19 57379.4 2158.34  23
   1   1  19 55602.1 2100.85   2
  -1   1 -19 53198.1 2524.91  22
   1  -1 -19 55032.8 2387.89   8
  -1  -1  20 33731.6 1690.39  19
   1   1  20 31595.4 1940.94  19
   1   1  20 32018.3 1994.17   6
  -1  -1  20 33819.3 2080.09   6
  -1  -1  20 34403.6 1565.01  23
  -1   1 -20 31835.1 1549.61  24
   1   1  20 33115.4 1510.20   2
  -1   1 -20 32996.5 1898.83  22
   1  -1 -20 34637.6 1785.38   8
  -1  -1  21 2833.03 466.684  19
   1   1  21 2643.27 562.399  19
  -1  -1  21 3850.82 696.792   6
   1   1  21 3277.30 632.637   6
  -1  -1  21 3298.08 450.603  23
  -1   1 -21 3417.80 476.048  24
   1   1  21 3318.88 444.612   2
   1  -1 -21 2377.63 464.809   8
  -1   1 -21 3941.02 647.542  22
   1   1  22 71538.7 2710.87  26
  -1  -1  22 75202.8 2757.61  23
  -1   1 -22 74205.7 2770.54  24
  -1   1 -22 69360.5 3212.87  22
  -1  -1  22 68471.8 2873.11  19
   1   1  22 71519.1 3320.88  19
   1   1  22 72809.1 3420.55   6
  -1  -1  22 73508.8 3498.51   6
   1   1  22 72876.0 2691.63   2
  -1   1 -22 68445.0 3079.26   7
   1  -1 -22 72959.7 3051.68   8
  -1  -1  22 74136.6 2697.86  11
  -1  -1  23 37475.7 1724.79  26
   1   1  23 39678.0 1814.05  26
  -1   1 -23 39541.1 1847.02  24
  -1  -1  23 36085.1 1765.59  23
  -1   1 -23 38460.8 2232.10  22
  -1  -1  23 32901.1 1846.96  19
   1   1  23 40671.5 2361.58  19
  -1  -1  23 38502.7 2425.07   6
   1   1  23 35856.8 2323.72   6
   1  -1 -23 35977.9 1699.90  14
   1   1  23 40305.3 1797.88   2
  -1  -1  23 38913.6 1672.03  10
   1  -1 -23 34787.3 1997.60   8
  -1   1 -23 36990.0 2118.57   7
  -1  -1  23 36316.8 1716.17  11
  -1  -1  24 36509.1 1792.84  26
   1   1  24 40982.7 1918.65  26
   1  -1 -24 41597.2 1866.60  24
  -1   1 -24 39723.9 1930.96  24
  -1  -1  24 40431.4 1912.13  23
  -1   1 -24 39822.2 2363.56  22
   1   1  24 43726.4 2512.83  19
  -1  -1  24 39546.7 2542.33   6
   1   1  24 46096.1 2661.84   6
   1  -1 -24 39570.4 1830.19  14
   1   1  24 39687.7 1857.27   2
   1  -1 -24 41226.9 2225.86   8
  -1   1 -24 37576.6 2196.90   7
  -1  -1  24 41193.3 1857.65  11
   1   1  25 24286.0 1429.59  26
  -1  -1  25 25574.0 1418.72  26
   1  -1 -25 25803.5 1406.84  24
  -1  -1  25 26076.5 1479.78  23
  -1   1 -25 23899.8 1440.84  24
  -1   1 -25 21987.0 1750.11  22
   1   1  25 25117.6 1891.76  19
  -1   1 -25 24527.9 1751.06   7
   1   1  25 22084.6 1865.27   6
  -1  -1  25 22830.5 1958.00   6
   1  -1 -25 24080.0 1379.46  14
   1   1  25 23353.4 1383.24   2
   1  -1 -25 27016.8 1768.81   8
  -1  -1  25 26918.0 1434.98  11
   1   1  26 3865.20 571.403  26
  -1  -1  26 4363.41 564.219  26
  -1   1 -26 3930.78 582.805  24
   1   1  26 3872.64 552.476  23
   1  -1 -26 4960.88 595.356  24
  -1  -1  26 5350.97 657.281  23
  -1   1 -26 3775.87 729.104  22
   1   1  26 3678.56 730.493  19
  -1   1 -26 3956.37 707.782   7
   1   1  26 4265.93 854.831   6
  -1  -1  26 3227.58 765.445   6
   1  -1 -26 5036.68 606.652  14
   1   1  26 4246.18 577.163   2
   1  -1 -26 4434.75 726.551   8
  -1  -1  26 4032.07 549.023  11
   1   1  27 32864.5 1755.05  26
  -1  -1  27 32206.1 1684.30  26
   1   1  27 31145.4 1676.99  23
   1  -1 -27 33944.1 1707.12  24
  -1   1 -27 31622.7 1763.81  24
  -1  -1  27 31429.2 1714.92  23
  -1   1 -27 26872.2 2047.36  22
   1   1  27 31431.6 2241.88  19
   1   1  27 27416.6 2199.36   6
  -1   1 -27 29303.3 2026.86   7
  -1  -1  27 29611.5 2354.43   6
   1  -1 -27 32772.5 1686.25  14
   1   1  27 33803.1 1743.38   2
   1  -1 -27 33499.8 2114.50   8
  -1  -1  27 32220.0 1655.15  11
   1   1  28 11789.7 1015.90  26
  -1  -1  28 11841.2 989.735  26
  -1  -1  28 12702.8 1050.25  23
   1   1  28 11940.4 994.032  23
  -1   1 -28 13016.7 1069.22  24
   1  -1 -28 13950.4 1050.89  24
  -1   1 -28 11990.4 1323.91  22
   1   1  28 11224.4 1316.84  19
   1   1  28 12404.3 1464.59   6
  -1  -1  28 13804.5 1585.56   6
   1  -1 -28 12986.5 1014.14  14
   1   1  28 11475.9 991.222   2
   1  -1 -28 13912.7 1344.89   8
  -1  -1  28 13110.2 1005.42  11
   1   1  29 46761.0 2248.21  26
  -1  -1  29 47804.2 2185.72  26
   1  -1 -29 49070.3 2208.86  24
   1   1  29 45404.9 2164.64  23
  -1   1 -29 45518.6 2242.13  24
  -1  -1  29 50885.6 2292.72  23
  -1   1 -29 36565.6 2557.06  22
   1   1  29 47560.0 2856.48  19
   1   1  29 37102.5 2715.46   6
  -1  -1  29 43720.9 2991.31   6
   1  -1 -29 49446.6 2197.63  14
   1   1  29 44877.1 2174.99   2
   1  -1 -29 45345.7 2607.28   8
  -1  -1  29 46933.4 2103.45  11
  -1   1 -30 13405.4 1434.71  22
   1   1  30 13937.0 1484.35  19
   1   1  30 12182.4 1517.72   6
  -1  -1  30 11641.3 1517.84   6
  -1   1 -30 17979.5 1272.39  24
   1  -1 -30 16202.7 1173.42  24
   1   1  30 15713.8 1156.26  23
  -1  -1  30 14677.1 1162.99  23
  -1  -1  30 15338.6 1148.63  26
   1   1  30 14631.6 1158.93  26
   1  -1 -30 16894.6 1168.38  14
  -1   1 -30 15599.7 1174.37  14
   1  -1 -30 15464.3 1458.66   8
   1   1  31 1105.83 445.902  19
   1   1  31 991.540 471.562   6
  -1  -1  31 635.360 425.833   6
  -1   1 -31 1626.80 405.323  14
   1  -1 -31 1565.53 380.712  14
   1  -1 -31 1203.39 358.839  24
  -1   1 -31 928.806 329.512  24
  -1  -1  31 996.923 322.019  26
   1   1  31 1767.30 429.483  26
  -1  -1  31 1705.31 413.037  23
   1   1  31 1075.13 322.866  23
  -1  -1  32 6533.02 760.385  23
   1  -1 -32 6208.41 733.240  24
  -1   1 -32 6609.05 782.577  24
   1   1  32 7202.31 779.008  23
   1  -1 -32 5799.00 691.488  14
  -1   1 -32 6963.05 786.869  14
  -1  -1  32 7171.78 768.813  26
   1   1  32 6375.87 759.814  26
   1  -1 -33 404.965 229.988  14
  -1   1 -33 90.3909 236.627  14
  -1   1 -33 334.017 249.798  24
   1  -1 -33 353.620 250.988  24
  -1  -1  33 755.432 271.667  26
   1   1  33 608.380 278.645  26
   1   1  33 531.888 281.327  23
  -1  -1  33 689.486 285.845  23
   1   1  34 10405.7 921.756  23
   1  -1 -34 10801.6 941.661  24
  -1   1 -34 10546.4 964.566  24
  -1  -1  34 10517.8 952.008  23
  -1   1 -34 10536.1 938.934  14
   1  -1 -34 9781.42 862.062  14
   1   1  34 11848.1 1002.36  26
  -1  -1  34 10020.9 888.561  26
  -1   1 -35 791.927 322.125  14
   1  -1 -35 544.338 239.908  14
  -1   1 -35 1149.84 332.389  24
   1  -1 -35 626.256 270.675  24
   1   1  35 651.081 264.701  26
  -1  -1  35 803.542 295.815  26
   1   1  35 871.634 284.130  23
  -1  -1  35 759.141 278.595  23
  -1   1 -36 4825.02 606.653  14
   1  -1 -36 4803.09 569.509  14
   1   1  36 5294.15 630.481  23
   1  -1 -36 5743.86 658.049  24
  -1   1 -36 4828.14 624.460  24
  -1  -1  36 5164.48 594.333  26
   1   1  36 5199.08 638.303  26
  -1  -1  36 5123.95 623.609  23
  -1   1 -37 8933.00 792.486  14
   1  -1 -37 8372.68 704.025  14
  -1   1 -37 7860.88 763.148  24
   1  -1 -37 8325.32 771.607  24
   1   1  37 7992.94 753.367  23
  -1  -1  37 8181.64 720.450  26
   1   1  37 8353.37 780.039  26
  -1  -1  37 7661.88 733.786  23
  -1   1 -38 9427.65 773.236  14
   1  -1 -38 8541.16 671.876  14
  -1  -1  38 8605.49 702.288  26
   1   1  38 7999.27 743.303  26
   1  -1 -38 9029.57 767.003  24
   1   1  38 8572.80 741.804  23
  -1   1 -38 7710.72 726.173  24
  -1  -1  38 7858.42 708.140  23
  -1   1 -39 4867.71 539.802  24
   1  -1 -39 5640.87 579.531  24
   1  -1 -39 4480.48 449.237  14
  -1   1 -39 6180.28 594.205  14
   1   1  39 5394.45 566.990  26
  -1  -1  39 5057.02 498.601  26
  -1  -1  39 5786.07 568.580   3
  -1  -1  39 5127.98 529.808  23
   1   1  40 5873.63 557.569  26
  -1  -1  40 5842.09 532.633   3
   1  -1 -40 5107.26 515.533  24
  -1   1 -40 5516.13 530.986  24
  -1   1 -40 4822.09 498.853  14
  -1   1 -41 3551.41 389.080  14
   1   1  41 3786.13 407.499  26
  -1  -1  41 3398.28 375.692   3
  -1   1 -42 1914.19 259.139  14
  -1  -1  42 1815.20 244.391   3
   1   1  42 1706.43 253.991  26
  -1   2  41 2511.27 296.343   3
  -1  -2 -41 1908.55 253.083  27
  -1  -2 -41 2926.67 337.214  14
  -1   2  40 263.746 142.197   3
   1  -2  40 50.2758 110.513  23
  -1  -2 -40 192.203 149.335  14
   1  -2  39 4558.98 501.506  23
  -1   2  39 4216.88 472.071  26
  -1   2  39 4369.67 470.532   3
   1   2 -39 4465.43 483.101  24
  -1  -2 -39 4223.68 457.934  24
   1   2 -39 4695.51 424.501  14
  -1  -2 -39 4458.81 494.301  14
   1  -2  38 9727.86 783.887  23
  -1   2  38 7823.84 701.676  26
   1  -2  38 10203.3 784.644  26
  -1   2  38 9336.99 726.434   3
  -1  -2 -38 8824.46 707.971  24
   1   2 -38 9273.25 747.879  24
   1   2 -38 7908.88 623.833  14
  -1  -2 -38 9876.45 782.488  14
  -1   2  37 8129.87 678.752  23
   1   2 -37 8862.77 776.791  24
  -1  -2 -37 9002.66 757.087  24
  -1   2  37 8666.58 780.114  26
   1  -2  37 9778.22 802.107  26
   1  -2  37 8930.83 794.233  23
  -1  -2 -37 9603.26 811.666  14
   1   2 -37 9549.76 723.783  14
   1  -2  36 21057.4 1268.61  26
  -1   2  36 19504.9 1241.70  26
  -1   2  36 18053.6 1111.08  23
   1   2 -36 21022.3 1263.02  24
  -1  -2 -36 19382.5 1195.59  24
   1  -2  36 19979.3 1260.89  23
   1   2 -36 18928.2 1126.76  14
  -1  -2 -36 20550.0 1272.06  14
   1   2 -35 606.221 246.550  24
  -1  -2 -35 687.100 252.275  24
  -1   2  35 795.353 291.416  26
   1  -2  35 599.082 258.980  26
   1  -2  35 802.002 288.923  23
  -1   2  35 965.970 273.906  23
   1   2 -35 749.272 256.247  14
  -1  -2 -35 798.532 297.392  14
   1   2 -34 2551.07 471.261  24
  -1  -2 -34 2335.05 431.848  24
   1  -2  34 1972.89 417.186  26
  -1   2  34 2890.13 514.560  26
  -1   2  34 2539.09 424.759  23
   1  -2  34 2617.09 478.234  23
   1   2 -34 2952.51 461.997  14
  -1  -2 -34 2356.55 482.662  14
  -1  -2 -33 543.271 243.651  24
   1   2 -33 749.227 280.153  24
  -1  -2 -33 556.624 306.308  14
   1   2 -33 1380.39 337.495  14
   1  -2  33 696.614 287.583  26
  -1   2  33 651.700 295.833  26
  -1   2  33 845.127 284.752  23
   1  -2  33 873.056 319.798  23
  -1  -2 -32 4200.46 624.476  14
   1   2 -32 3855.52 553.297  14
  -1   2  32 3747.47 566.787   2
  -1   2  32 3409.30 572.518  26
   1  -2  32 3957.98 590.940  26
  -1   2  32 3206.32 498.235  23
  -1  -2 -32 3675.83 555.472  24
   1  -2  32 3376.94 575.162  23
   1   2 -32 4412.97 619.609  24
   1   2 -31 25273.7 2274.62  22
   1  -2  31 27002.3 2206.94  19
  -1   2  31 27568.8 2327.29   6
  -1  -2 -31 29006.5 2312.85   7
   1  -2  31 25508.0 2270.78   6
  -1  -2 -31 31040.8 1754.34  14
   1   2 -31 29859.7 1604.45  14
  -1   2  31 27874.7 1662.15   2
  -1   2  31 31126.2 1772.81  26
   1  -2  31 29048.5 1654.38  26
   1  -2  31 31332.2 1743.38  23
  -1   2  31 28764.5 1591.37  23
   1   2 -31 31297.3 1707.26  24
  -1  -2 -31 28738.5 1629.67  24
   1   2 -30 9109.01 1305.23  22
   1  -2  30 10402.0 1308.81  19
   1  -2  30 7761.63 1252.32   6
  -1  -2 -30 9401.88 1318.68   7
  -1   2  30 9038.06 1327.01   6
   1   2 -30 9158.94 849.574  14
  -1  -2 -30 10242.2 971.459  14
  -1   2  30 8423.63 854.974   2
  -1   2  30 8659.71 907.315  26
   1  -2  30 9393.77 890.541  26
  -1   2  30 9136.55 843.464  23
  -1  -2 -30 8514.45 845.857  24
   1   2 -30 8644.06 866.382  24
   1  -2  30 9730.39 936.819  23
  -1   2  29 916.556 286.794  23
   1  -2  29 932.618 324.720  23
   1  -2  29 362.717 305.118  19
  -1   2  29 1003.42 493.429   6
   1  -2  29 204.355 290.649   6
  -1  -2 -29 829.205 405.433   7
   1   2 -29 1466.13 358.577  14
  -1  -2 -29 726.152 313.885  14
  -1   2  29 1283.35 359.062   2
  -1   2  29 1662.81 421.312  26
   1  -2  29 1067.53 324.863  26
   1   2 -29 1609.47 385.246  24
  -1  -2 -29 593.893 264.533  24
  -1  -2 -28 9410.76 1257.04   7
   1  -2  28 9185.83 1229.29  19
  -1   2  28 10027.1 1349.85   6
   1  -2  28 9495.34 1348.01   6
   1   2 -28 9117.46 851.146  14
  -1   2  28 10605.8 943.669   2
  -1   2  28 10705.6 988.986  26
   1  -2  28 11083.0 954.266  26
  -1  -2 -28 9826.75 877.789  24
   1   2 -28 10234.4 918.602  24
   1  -2  28 9895.68 924.550  23
  -1   2  28 11440.4 920.680  23
  -1  -2 -27 16049.3 1603.28   7
   1  -2  27 13822.3 1486.49  19
  -1   2  27 12042.3 1470.07   6
   1  -2  27 12906.6 1546.29   6
   1   2 -27 13188.9 1022.50  14
  -1   2  27 12759.9 1036.27   2
  -1  -2 -27 13748.4 1043.17  24
   1  -2  27 15747.3 1141.22  23
   1   2 -27 14259.1 1069.64  24
  -1   2  27 13269.0 997.391  23
  -1   2  27 13874.6 1118.09  26
   1  -2  27 13240.4 1053.24  26
   1  -2  26 10561.0 1286.05  19
  -1   2  26 10695.1 1343.86   6
   1  -2  26 8765.40 1256.96   6
  -1   2  26 9504.08 1081.38   4
   1   2 -26 10992.6 900.899  14
  -1   2  26 10494.2 910.622   2
  -1  -2 -26 10475.9 878.122  24
   1  -2  26 11063.6 950.170  23
  -1   2  26 10633.2 873.458  23
   1   2 -26 10289.7 896.696  24
  -1   2  26 9763.64 928.868  26
   1  -2  26 11313.1 939.532  26
   1  -2  25 3168.06 696.214  19
  -1   2  25 3092.24 731.041   6
  -1   2  25 3432.51 647.008   4
   1  -2  25 2947.16 703.274   6
   1   2 -25 3770.52 523.758  14
  -1   2  25 3475.70 514.308   2
   1  -2  25 3605.74 539.069  23
   1   2 -25 3474.11 518.928  24
  -1   2  25 3567.63 487.098  23
  -1  -2 -25 2962.87 472.490  24
   1  -2  25 2913.39 473.219  26
  -1   2  25 3291.36 525.877  26
   1   2 -24 18296.7 1695.27  22
   1  -2  24 17980.3 1613.51  19
  -1   2  24 18277.1 1676.64   6
   1  -2  24 16068.9 1584.93   6
  -1   2  24 17440.0 1435.64   4
   1   2 -24 16151.6 1081.48  14
  -1   2  24 16693.6 1136.18   2
   1  -2  24 16542.9 1133.91  23
   1   2 -24 19094.5 1183.47  24
  -1   2  24 17934.7 1095.28  23
  -1  -2 -24 17172.9 1104.59  24
  -1   2  24 16531.6 1176.70  26
   1  -2  24 16361.0 1120.62  26
   1   2 -23 24352.4 1935.79  22
   1  -2  23 22457.4 1776.09  19
  -1   2  23 24114.2 1677.04   4
  -1   2  23 22096.4 1825.05   6
  -1  -2 -23 22094.9 1486.97   5
   1  -2  23 21524.4 1822.07   6
   1   2 -23 22095.2 1274.57  14
  -1   2  23 23246.7 1348.55   2
  -1   2  23 26442.8 1471.01  26
   1  -2  23 24348.7 1353.42  26
  -1  -2 -23 24583.5 1319.39  24
   1  -2  23 24899.4 1387.11  23
  -1   2  23 24731.1 1307.79  23
   1   2 -23 25457.1 1369.84  24
  -1   2  22 22186.7 1335.44  26
   1  -2  22 22601.1 1280.74  26
   1  -2  22 25774.9 1365.19  23
   1   2 -22 22294.8 1259.31  24
  -1  -2 -22 23064.4 1257.53  24
  -1   2  22 21894.9 1205.96  23
   1   2 -22 25097.4 1911.13  22
   1  -2  22 26546.0 1864.57  19
  -1  -2 -22 23317.0 1488.38   5
  -1   2  22 24810.5 1873.12   6
   1  -2  22 24440.0 1859.05   6
  -1   2  22 22313.3 1589.14   4
   1   2 -22 22611.1 1250.65  14
  -1   2  22 24462.7 1323.26   2
  -1  -2 -22 24879.0 1781.41   8
  -1   2  22 21706.4 1193.53  10
   1   2 -21 17155.1 1506.68  22
  -1   2  21 13931.5 1022.88  19
   1  -2  21 17409.2 1468.19  19
   1  -2  21 13612.9 1351.21   6
  -1  -2 -21 14550.2 1142.60   5
  -1   2  21 16574.2 1307.77   4
  -1   2  21 15323.7 1413.19   6
  -1   2  21 16907.5 1096.80  26
   1  -2  21 16148.7 1019.85  26
  -1   2  21 16771.0 1029.50   2
  -1   2  21 16175.9 959.692  23
  -1  -2 -21 15214.7 964.076  24
   1   2 -21 16123.1 1020.29  24
   1  -2  21 15576.8 1027.52  23
  -1  -2 -21 16172.1 1378.45   8
   1   2 -20 23213.2 1717.16  22
  -1  -2 -20 22967.8 1439.37   5
  -1   2  20 21846.4 1515.66   4
   1  -2  20 20914.0 1638.24   6
  -1   2  20 22741.6 1284.90  19
   1  -2  20 23326.8 1661.80  19
  -1   2  20 22025.6 1199.08   2
   1   2 -20 21034.6 1172.34  24
  -1  -2 -20 21934.2 1158.42  24
   1  -2  20 22556.2 1224.86  23
  -1  -2 -20 22921.5 1625.35   8
   1  -2  19 19379.8 1492.27  19
  -1   2  19 20032.3 1180.11  19
  -1   2  19 20978.8 1132.01   2
  -1  -2 -19 21655.4 1369.03   5
  -1   2  19 21642.6 1452.51   4
   1  -2  19 21092.5 1579.76   6
  -1  -2 -19 20229.4 1074.92  24
   1  -2  19 20393.3 1131.41  23
   1   2 -19 22430.1 1148.52  24
   1   2 -19 21550.0 1621.06  22
  -1   2  18 3498.78 447.956  19
   1  -2  18 3754.39 616.285  19
  -1   2  18 2802.96 380.399   2
   1  -2  18 2823.46 563.658   6
  -1  -2 -18 2567.08 456.373   5
  -1   2  18 4383.99 615.311   4
  -1  -2 -18 3168.54 384.462  24
   1   2 -18 3781.16 432.772  24
   1  -2  18 2445.49 368.930  23
   1   2 -18 2486.56 547.004  22
  -1  -2 -17 41383.0 1998.36   5
  -1   2  17 47276.0 2181.38   4
   1  -2  17 43877.3 2294.63   6
  -1   2  17 45321.7 1763.17   2
  -1  -2 -17 45829.7 1723.91  24
   1   2 -17 41684.2 1705.07  24
   1  -2  17 43436.3 1752.05  23
  -1   2  17 44589.1 1847.70  19
  -1   2  16 18068.2 953.861   2
  -1   2  16 16617.2 994.192  19
  -1   2  16 18618.8 1243.40   4
  -1  -2 -16 19358.5 1204.08   5
   1  -2  16 18940.2 1356.67   6
   1   2 -16 17353.5 928.740  24
   1  -2  16 18499.8 969.072  23
  -1   2  15 44358.1 1700.64   2
  -1  -2 -15 49324.6 2085.63   5
  -1   2  15 43131.4 2057.21   4
   1  -2  15 46190.6 2208.95   6
   1   2 -15 42919.7 1668.88  24
   1  -2  15 44815.5 1699.52  23
  -1   2  14 23031.7 1058.97   2
   1  -2  14 23529.1 1072.99  23
  -1   2  14 24146.4 1372.21   4
  -1  -2 -14 22899.7 1300.87   5
   1  -2  14 24688.8 1470.88   6
  -1  -2 -13 50304.5 2156.34   8
  -1  -2 -13 46970.4 2050.70   5
   1  -2  13 49527.7 2213.34   6
  -1   2  13 51378.1 2146.10   4
   1  -2  13 48879.4 2207.60  19
  -1  -2 -12 11979.2 902.494   8
  -1   2  12 13581.0 933.944   4
  -1  -2 -12 12335.6 879.485   5
   1  -2  12 11133.7 896.490   6
   1  -2  12 12434.3 958.467  19
  -1  -2 -11 170612. 5162.08   5
  -1   2  11 170176. 5167.29   4
   1  -2  11 161678. 5212.99   6
   1   2 -11 168353. 5280.76  22
  -1  -2 -11 166098. 5147.90   8
   1  -2  11 165309. 5237.32  19
  -1  -2 -10 232772. 6830.99   5
   1  -2  10 236825. 6923.73   6
   1   2 -10 238769. 6979.46  22
  -1  -2 -10 231023. 6819.71   8
   1  -2  10 241948. 6970.15  19
  -1  -2  -9 20398.3 1122.57   5
   1  -2   9 21889.5 1170.23   6
   1   2  -9 23622.4 1236.16  22
  -1  -2  -9 19038.3 1076.84   8
   1  -2   9 21694.9 1193.98  19
  -1  -2  -8 47131.9 1849.44   5
   1  -2   8 46042.3 1848.34   6
   1   2  -8 46403.9 1886.36  22
  -1  -2  -8 42007.5 1734.87   8
   1  -2   8 45077.5 1868.67  19
  -1  -2  -7 77578.1 2686.75   5
   1  -2   7 78234.7 2689.82   6
   1   2  -7 80360.6 2714.22  22
  -1  -2  -7 75634.0 2582.03   8
   1  -2   7 78187.9 2726.39  19
   1  -2   6 33633.4 1454.69   6
  -1  -2  -6 34857.9 1463.96   5
   1   2  -6 37367.9 1500.27  22
  -1  -2  -6 32157.2 1349.25   8
   1  -2   6 32627.4 1453.97  19
   1  -2   5 131563. 3931.01   6
  -1  -2  -5 132097. 3952.27   5
  -1  -2  -5 126299. 3932.70   7
   1   2  -5 130879. 3920.79  22
   1   2  -5 127953. 3661.54   9
  -1  -2  -5 124102. 3776.79   8
   1  -2   5 131287. 3943.94  19
  -1  -2  -4 68049.2 2343.18   7
  -1  -2  -4 69919.4 2369.66   5
   1   2  -4 68836.0 2305.51  22
   1   2  -4 65407.1 2056.79   9
  -1  -2  -4 69359.7 2190.01   8
   1  -2   4 71270.5 2349.31  19
  -1  -2  -3 69784.3 2342.22   5
  -1  -2  -3 68452.9 2332.20   7
   1   2  -3 68760.3 2274.72  22
   1   2  -3 67195.3 2025.37   9
  -1   2   3 70481.0 2381.60   9
  -1  -2  -3 68841.3 2136.24   8
   1  -2   3 70037.1 2309.44  19
  -1  -2  -2 75855.8 2448.20   7
  -1   2   2 72200.0 2370.35   4
  -1   2   2 77516.1 2505.18  22
   1   2  -2 74528.3 2381.95  22
  -1  -2  -2 75352.9 2215.07   8
   1   2  -2 69395.8 2100.24   9
   1  -2   2 78207.4 2421.79  19
  -1  -2  -1 21328.2 1003.31   7
  -1   2   1 22331.5 975.045   4
  -1   2   1 23566.9 1071.11  22
   1   2  -1 25191.0 1003.30  22
  -1  -2  -1 20336.4 797.466   8
   1   2  -1 22885.8 773.641   9
   1  -2   1 21313.9 969.271  19
  -1  -2   0 68324.7 2224.45   7
  -1   2   0 62945.8 2113.31   4
   1   2   0 68692.0 2143.46  22
  -1   2   0 66225.2 2256.58  22
   1  -2   0 67564.6 2164.77  19
  -1   2  -1 23552.7 982.115   4
  -1  -2   1 26045.5 1103.61   5
  -1   2  -1 24519.6 1110.33  22
   1   2   1 24635.6 1001.56  22
   1  -2  -1 27034.7 1054.54  19
  -1  -2   2 79433.5 2590.74   5
  -1   2  -2 81871.0 2456.11   4
   1   2   2 83838.8 2484.59  22
  -1   2  -2 84834.0 2674.81  22
   1  -2  -2 80529.2 2457.92  21
   1  -2  -2 80721.7 2503.71  19
  -1   2  -3 72970.2 2254.24   4
  -1   2  -3 73334.5 2488.51  22
   1   2   3 78308.5 2323.94  22
   1  -2  -3 77820.3 2289.82  21
  -1   2  -4 68645.8 2073.25   4
   1   2   4 71108.1 2163.90  22
   1  -2  -4 68457.8 2105.60  21
  -1   2  -4 71352.2 2391.88  22
  -1  -2   5 122268. 3829.42   6
   1  -2  -5 127473. 3529.42  21
  -1   2  -5 128032. 3866.98  22
  -1  -2   6 31089.2 1366.39   6
  -1   2  -6 28268.5 1320.19  22
   1  -2  -6 30031.8 1187.48  20
  -1   2  -7 72107.6 2246.27   7
  -1  -2   7 71630.9 2535.65   6
  -1  -2   7 77212.3 2411.70  21
  -1   2  -7 75635.7 2546.72  22
  -1  -2   7 68738.2 2110.65  20
  -1  -2   7 75668.7 2421.47  19
   1  -2  -7 71601.0 2291.82  20
  -1   2  -8 44882.1 1582.60   7
  -1  -2   8 45828.7 1871.09   6
  -1  -2   8 48676.5 1723.42  21
  -1   2  -8 45802.4 1845.63  22
   1  -2  -8 47376.0 1619.79  20
  -1  -2   8 44022.3 1407.21  20
  -1  -2   8 47281.6 1730.74  19
  -1   2  -9 22597.2 1017.36   7
  -1  -2   9 25794.0 1307.12   6
  -1   2  -9 25232.9 1265.30  22
  -1  -2   9 26810.9 1142.98  21
   1  -2  -9 26878.6 1061.95  20
  -1  -2   9 23040.9 822.685  20
  -1  -2   9 25248.0 1152.94  19
  -1   2 -10 224712. 6419.76   7
  -1  -2  10 226106. 6819.47   6
  -1  -2  10 229524. 6499.14  21
  -1   2 -10 236500. 6785.66  22
  -1  -2  10 229052. 6566.67  19
   1  -2 -10 243594. 6398.16  20
  -1   2 -11 168275. 5094.51   7
  -1  -2  11 171980. 5512.14   6
  -1   2 -11 175010. 5445.04  22
  -1  -2  11 178755. 5177.99  21
   1  -2 -11 184889. 5224.82  18
  -1  -2  11 178321. 5268.48  19
   1  -2 -11 187511. 5059.43  20
  -1   2 -12 10500.6 691.141   7
  -1  -2  12 9865.76 854.168   6
  -1  -2  12 10388.9 697.785  21
  -1   2 -12 11194.0 867.131  22
  -1  -2  12 10868.5 758.932  19
   1  -2 -12 11132.1 732.947  18
  -1   2 -13 41264.0 1708.03   7
  -1  -2  13 45961.5 2105.08   6
   1  -2 -13 45297.3 1775.39  18
  -1  -2  13 41329.8 1794.01  19
  -1  -2  13 43762.4 1730.54  21
  -1   2 -13 43900.6 1984.40  22
   1  -2 -14 24619.1 1200.01  18
  -1  -2  14 22299.9 1225.00  19
   1   2  14 22200.1 1025.94   2
  -1   2 -14 21224.7 1133.54   7
  -1  -2  14 21476.2 1403.39   6
  -1  -2  14 22900.5 1096.60  23
  -1  -2  14 21683.2 1115.56  21
  -1   2 -14 20665.6 1314.32  22
  -1  -2  15 47157.4 2046.37  19
   1  -2 -15 50422.5 2001.98  18
   1   2  15 48256.4 1804.59   2
  -1   2 -15 49384.6 1990.07   7
  -1  -2  15 48188.6 2342.63   6
  -1  -2  15 48599.1 1879.75  23
  -1  -2  15 50379.9 1940.36  21
  -1   2 -15 51183.9 2291.92  22
   1  -2 -16 21204.9 1172.03  18
  -1  -2  16 20227.4 1229.17  19
  -1   2 -16 19813.2 1157.59   7
  -1  -2  16 21016.3 1455.45   6
   1   2  16 20659.2 1035.54   2
  -1  -2  16 20936.0 1120.94  21
  -1   2 -16 20816.0 1383.71  22
  -1  -2  16 22122.8 1122.25  23
  -1  -2  17 41874.1 2218.18   6
  -1   2 -17 38849.4 1802.28   7
  -1  -2  17 38304.5 1677.73  23
   1   2  17 42149.3 1651.54   2
  -1  -2  17 38333.4 1677.73  21
  -1   2 -17 42669.0 2138.72  22
   1  -2 -17 41311.7 1813.65  18
  -1  -2  17 37352.7 1838.03  19
   1  -2 -18 3366.22 468.129  18
  -1  -2  18 3456.73 509.723  19
  -1  -2  18 2790.73 581.935   6
  -1   2 -18 3341.68 489.829   7
  -1  -2  18 3114.81 426.222  23
   1   2  18 3190.66 400.003   2
  -1  -2  18 3742.06 455.420  21
  -1   2 -18 2917.75 544.813  22
   1  -2 -18 4159.60 563.184   8
   1   2  19 22004.1 1570.86  19
   1  -2 -19 24790.6 1371.84  18
  -1  -2  19 22274.0 1387.54  19
  -1   2 -19 21600.3 1330.67   7
  -1  -2  19 23530.1 1697.19   6
  -1  -2  19 22182.6 1236.56  23
   1   2  19 23536.3 1197.77   2
  -1  -2  19 21468.6 1184.77  21
  -1   2 -19 20030.2 1502.07  22
   1  -2 -19 25858.5 1501.61   8
   1  -2 -20 23565.7 1389.93  18
   1   2  20 25062.2 1705.90  19
  -1  -2  20 20375.7 1379.57  19
  -1   2 -20 21483.8 1368.52   7
  -1  -2  20 20985.5 1679.77   6
  -1  -2  20 24473.8 1317.16  23
   1   2  20 24071.3 1236.16   2
   1  -2 -20 24012.8 1515.31   8
  -1   2 -20 23184.7 1633.85  22
   1   2  21 14412.4 978.412  26
  -1  -2  21 15604.9 1040.28  23
  -1   2 -21 13425.2 1260.90  22
   1   2  21 14730.0 1332.86  19
  -1  -2  21 11239.3 1032.32  19
   1   2  21 14886.7 1366.57   6
  -1   2 -21 13737.6 1089.98   7
  -1  -2  21 12744.2 1329.06   6
   1   2  21 15122.3 963.978   2
   1  -2 -21 15622.5 1223.30   8
  -1  -2  21 12933.1 915.336  11
   1   2  22 25022.9 1379.53  26
  -1  -2  22 22554.1 1260.14  26
  -1  -2  22 23760.3 1375.55  23
  -1   2 -22 24901.0 1786.84  22
   1   2  22 24613.8 1777.99  19
  -1  -2  22 22487.8 1515.42  19
   1   2  22 26612.3 1912.81   6
  -1  -2  22 22460.4 1846.37   6
   1  -2 -22 25777.0 1350.75  14
   1   2  22 27579.4 1389.99   2
   1  -2 -22 23375.0 1598.78   8
  -1  -2  22 22465.6 1241.09  10
  -1  -2  22 24728.1 1327.07  11
   1   2  23 23538.1 1363.97  26
  -1  -2  23 22747.2 1266.73  26
  -1  -2  23 23788.1 1401.91  23
  -1   2 -23 23534.9 1791.77  22
   1   2  23 23075.7 1771.25  19
  -1  -2  23 21722.4 1522.91  19
  -1  -2  23 25970.8 1987.41   6
   1   2  23 21550.7 1788.92   6
   1  -2 -23 22891.8 1312.48  14
   1   2  23 22161.0 1291.29   2
   1  -2 -23 25826.8 1693.81   8
  -1  -2  23 24173.8 1260.11  10
  -1  -2  23 21459.8 1274.12  11
  -1  -2  24 16764.2 1072.78  26
   1   2  24 13858.8 1060.07  26
  -1  -2  24 16723.7 1161.60  23
  -1   2 -24 14937.5 1447.81  22
   1   2  24 15371.5 1461.49  19
   1   2  24 15144.2 1506.44   6
  -1  -2  24 15248.8 1571.20   6
   1  -2 -24 15646.3 1085.37  14
   1   2  24 14541.8 1044.24   2
   1  -2 -24 16830.0 1386.85   8
  -1  -2  24 16960.9 1031.73  10
  -1  -2  24 16055.8 1075.96  11
   1   2  25 3570.32 546.210  26
  -1  -2  25 4030.31 530.785  26
  -1  -2  25 3691.58 570.755  23
  -1   2 -25 3996.57 775.633  22
   1   2  25 3177.81 694.552  19
   1   2  25 3520.57 752.562   6
  -1  -2  25 4447.63 876.659   6
   1  -2 -25 3328.61 504.632  14
   1   2  25 3287.55 496.067   2
   1  -2 -25 4357.99 725.346   8
  -1  -2  25 4381.73 565.874  11
   1   2  26 10056.1 911.382  26
  -1  -2  26 10400.5 867.745  26
  -1  -2  26 12187.4 1003.25  23
  -1   2 -26 8951.43 1180.24  22
   1   2  26 11055.6 1285.06  19
   1   2  26 9408.51 1248.85   6
  -1  -2  26 8617.75 1252.85   6
   1  -2 -26 8050.86 811.304  14
   1   2  26 10080.7 880.454   2
   1  -2 -26 10297.8 1131.75   8
  -1  -2  26 9672.99 846.114  11
  -1  -2  27 12424.3 978.714  26
   1   2  27 14196.6 1107.37  26
  -1  -2  27 11256.7 1013.94  23
   1  -2 -27 14871.9 1068.31  24
  -1   2 -27 12408.3 1383.15  22
   1   2  27 11927.3 1362.47  19
   1   2  27 13655.2 1520.21   6
  -1  -2  27 10891.6 1437.77   6
   1  -2 -27 12440.8 1005.58  14
   1   2  27 14096.7 1060.97   2
   1  -2 -27 11518.6 1232.46   8
  -1  -2  27 13063.1 997.695  11
  -1  -2  28 9569.08 849.348  26
   1   2  28 8489.40 870.099  26
   1  -2 -28 8780.99 845.250  24
  -1  -2  28 8792.21 884.077  23
  -1   2 -28 6947.04 1070.64  22
   1   2  28 7222.15 1070.64  19
  -1  -2  28 6030.01 1123.82   6
   1   2  28 7260.75 1143.91   6
   1  -2 -28 8657.51 836.985  14
   1   2  28 8771.65 847.199   2
   1  -2 -28 10514.2 1173.20   8
  -1  -2  28 9188.52 830.486  11
  -1  -2  29 2447.01 441.246  26
   1   2  29 1673.75 404.865  26
   1  -2 -29 1775.86 394.919  24
   1   2  29 1911.05 411.036  23
  -1   2 -29 1388.11 494.180  22
  -1  -2  29 1719.40 420.415  23
   1   2  29 1273.51 459.097  19
   1   2  29 1852.41 632.165   6
  -1  -2  29 2021.13 634.462   6
   1  -2 -29 1720.94 392.308  14
   1   2  29 1529.08 397.768   2
   1  -2 -29 2263.78 576.039   8
  -1  -2  29 1988.74 399.791  11
  -1  -2  30 9046.02 845.924  26
   1   2  30 11227.1 995.532  26
   1  -2 -30 8428.86 842.376  24
  -1  -2  30 9735.05 965.991  23
  -1   2 -30 7986.42 1123.19  22
   1   2  30 8563.40 1184.20  19
  -1  -2  30 6686.28 1212.93   6
   1   2  30 6017.64 1106.09   6
   1  -2 -30 9130.86 866.321  14
   1   2  30 9133.06 873.682   2
  -1  -2  30 9499.70 843.266  11
   1  -2 -30 8353.82 1113.49   8
   1  -2 -31 33018.5 1727.98  24
  -1  -2  31 30457.6 1749.19  23
   1  -2 -31 29292.6 2129.21   8
   1   2  31 25603.4 2073.07  19
   1   2  31 24303.1 2187.84   6
  -1  -2  31 25960.3 2336.66   6
  -1  -2  31 31187.8 1603.92  11
   1   2  31 30770.3 1749.04  26
  -1  -2  31 29057.8 1619.38  26
   1  -2 -31 29102.3 1629.79  14
  -1   2 -31 30179.3 1695.62  14
   1   2  31 28795.1 1655.57   2
   1   2  32 3414.83 553.850   2
  -1   2 -32 3160.59 541.548  14
   1  -2 -32 3709.95 546.504  14
   1  -2 -32 3514.75 553.218  24
   1   2  32 3881.04 605.143  26
  -1  -2  32 3711.50 544.015  26
  -1  -2  32 3444.24 567.598  23
   1  -2 -33 1282.67 331.275  14
  -1   2 -33 1407.70 367.496  14
   1  -2 -33 1684.59 381.131  24
  -1  -2  33 1447.34 341.880  26
   1   2  33 1122.46 367.291  26
  -1  -2  33 1274.24 365.733  23
   1  -2 -34 3297.69 494.180  14
  -1   2 -34 2323.99 455.812  14
   1  -2 -34 2558.34 467.858  24
   1   2  34 1886.90 430.887  26
  -1  -2  34 2688.50 438.461  26
  -1  -2  34 2171.97 445.164  23
   1  -2 -35 1268.03 320.623  14
  -1   2 -35 1442.30 357.123  14
   1  -2 -35 1167.23 320.388  24
  -1  -2  35 1086.67 289.880  26
   1   2  35 1322.67 352.152  26
  -1  -2  35 1368.18 348.687  23
   1  -2 -36 18492.4 1129.48  14
  -1   2 -36 21280.2 1260.52  14
   1  -2 -36 21354.1 1276.52  24
   1   2  36 20471.6 1278.99  26
  -1  -2  36 18715.4 1136.65  26
  -1  -2  36 19776.1 1267.72  23
  -1   2 -37 7901.63 727.722  14
   1  -2 -37 7058.47 630.120  14
   1   2  37 7258.55 731.328  26
  -1  -2  37 6642.35 614.691  26
   1  -2 -37 8047.40 737.882  24
  -1  -2  37 8647.09 767.636  23
   1  -2 -38 10534.8 806.463  24
  -1   2 -38 10068.5 813.271  24
   1  -2 -38 8506.23 654.926  14
  -1   2 -38 9307.68 754.295  14
   1   2  38 10703.9 826.265  26
  -1  -2  38 8689.27 669.085  26
  -1  -2  38 9930.35 753.205   3
  -1  -2  38 9737.32 785.004  23
   1  -2 -39 5205.17 533.251  24
  -1   2 -39 4948.77 530.105  24
   1  -2 -39 3831.13 384.636  14
  -1   2 -39 4802.90 506.466  14
   1   2  39 4557.39 513.539  26
  -1  -2  39 4767.27 490.226   3
  -1  -2  39 4248.34 479.952  23
   1   2  40 123.562 129.266  26
  -1  -2  40 198.594 131.304   3
  -1   2 -40 77.6657 108.939  24
   1  -2 -40 24.9707 105.079  24
  -1   2 -40 164.846 146.356  14
  -1   2 -41 2663.30 317.041  14
  -1  -2  41 2591.26 293.941   3
   1   2  41 2326.56 308.693  26
  -1   2 -42 3534.08 318.480  14
   1  -2 -42 3195.60 321.395  27
  -1   3  40 31.7585 69.7713   3
  -1  -3 -40-36.0999 91.5781  27
  -1  -3 -39 379.531 162.208  27
   1  -3  39 494.891 187.049  23
  -1   3  39 163.833 113.486   3
   1   3 -39 317.982 129.357  14
  -1  -3 -39 377.728 183.646  14
  -1   3  38 2282.39 338.306   3
  -1  -3 -38 2396.68 336.201  24
   1   3 -38 2638.28 375.305  24
   1  -3  38 2948.29 408.742  23
   1   3 -38 2253.63 312.276  14
  -1  -3 -38 2901.13 420.335  14
   1  -3  37 3823.44 490.027  23
  -1   3  37 2924.36 432.930  26
  -1   3  37 2766.33 388.674   3
   1   3 -37 2669.46 403.445  24
  -1  -3 -37 3248.48 416.699  24
   1   3 -37 3352.61 408.593  14
  -1  -3 -37 3517.78 491.802  14
   1  -3  36 1115.57 291.872  23
  -1   3  36 889.052 283.073  26
  -1   3  36 1262.23 303.261   3
  -1  -3 -36 901.665 247.604  24
   1   3 -36 965.766 270.895  24
   1   3 -36 1080.77 263.869  14
  -1  -3 -36 955.816 299.662  14
   1   3 -35 11667.1 931.515  24
  -1  -3 -35 12916.9 937.011  24
  -1   3  35 12531.5 876.083  23
  -1   3  35 13280.8 1016.43  26
   1  -3  35 12558.7 991.537  23
  -1  -3 -35 14270.2 1042.43  14
   1   3 -35 13234.9 912.045  14
   1   3 -34 3087.32 486.377  24
  -1   3  34 2887.05 433.034  23
  -1  -3 -34 2656.95 437.941  24
   1   3 -34 3843.09 502.619  14
  -1  -3 -34 3079.05 520.747  14
  -1   3  34 3523.25 554.725  26
   1  -3  34 3555.44 546.479  23
  -1   3  33 6963.16 766.295   2
  -1  -3 -33 7912.48 832.068  14
   1   3 -33 8073.15 754.493  14
  -1   3  33 9483.94 910.402  26
  -1   3  33 7826.29 724.535  23
  -1  -3 -33 7692.20 754.268  24
   1   3 -33 7968.41 795.672  24
   1  -3  33 9384.86 881.759  23
  -1   3  32 4336.16 616.453   2
  -1  -3 -32 5416.99 702.132  14
   1   3 -32 4410.49 569.780  14
  -1   3  32 4853.29 678.550  26
  -1   3  32 5020.44 584.856  23
  -1  -3 -32 5826.94 660.913  24
   1   3 -32 4453.71 611.164  24
   1  -3  32 4504.62 626.768  23
   1   3 -31 758.817 283.662  24
  -1  -3 -31 606.761 257.177  24
   1   3 -31 793.101 289.510  14
  -1  -3 -31 484.367 288.734  14
  -1   3  31 814.517 281.766   2
  -1   3  31 792.223 320.748  26
  -1   3  31 668.525 240.890  23
   1  -3  31 947.736 318.563  23
   1  -3  30 14531.4 1580.31  19
   1  -3  30 14218.7 1688.89   6
  -1  -3 -30 12651.1 1546.62   7
  -1   3  30 13479.4 1612.63   6
  -1  -3 -30 13155.3 1116.52  14
   1   3 -30 13191.1 1028.06  14
  -1   3  30 13750.2 1093.68   2
  -1   3  30 13947.0 1156.38  26
   1  -3  30 14355.0 1145.25  23
  -1  -3 -30 14547.1 1071.25  24
   1   3 -30 15578.3 1146.93  24
  -1   3  30 13223.9 999.342  23
   1  -3  29 22668.2 2037.37  19
  -1   3  29 22577.3 2097.10   6
  -1  -3 -29 25033.7 2152.14   7
   1  -3  29 23835.0 2176.28   6
  -1  -3 -29 24941.3 1576.90  14
   1   3 -29 25656.0 1475.99  14
  -1   3  29 24958.4 1519.80   2
  -1   3  29 25029.8 1597.08  26
  -1  -3 -29 24306.4 1432.32  24
   1   3 -29 26213.9 1541.00  24
  -1   3  29 23564.6 1374.09  23
   1  -3  29 27581.2 1610.05  23
  -1   3  28 484.411 236.760  23
   1  -3  28 754.870 305.480  23
   1  -3  28 502.531 302.353  21
   1  -3  28 657.488 357.703  19
  -1   3  28-100.170 254.521   6
   1  -3  28 1143.21 510.750   6
  -1  -3 -28 960.249 471.943   7
   1   3 -28 934.914 305.367  14
  -1  -3 -28 639.369 305.954  14
  -1   3  28 405.090 242.647   2
  -1   3  28 403.299 239.690  26
  -1  -3 -28 801.142 273.994  24
   1   3 -28 1068.52 319.776  24
  -1  -3 -27 14139.9 1038.50  24
  -1   3  27 14047.7 1008.21  23
   1  -3  27 15378.6 1158.80  23
   1   3 -27 13140.0 1055.55  24
   1  -3  27 13583.4 1372.79  21
   1  -3  27 14602.1 1563.04  19
  -1   3  27 11395.2 1446.55   6
  -1   3  27 13928.0 1395.95   4
   1  -3  27 14468.9 1666.33   6
   1   3 -27 13720.8 1046.16  14
  -1   3  27 13924.3 1084.93   2
  -1   3  27 13333.4 1139.98  26
  -1  -3 -27 13753.1 1541.56   7
  -1  -3 -26 24683.1 2079.83   7
   1  -3  26 25720.4 2096.76  19
  -1   3  26 26356.8 1937.64   4
  -1   3  26 26429.6 2175.39   6
   1  -3  26 23794.7 2152.00   6
   1   3 -26 26621.9 1480.15  14
  -1   3  26 25024.5 1498.38   2
   1  -3  26 26096.9 1553.90  23
  -1   3  26 25096.8 1391.86  23
   1   3 -26 26897.2 1530.25  24
  -1  -3 -26 27354.7 1482.02  24
  -1   3  26 25446.5 1592.00  26
   1   3 -25 15686.0 1662.91  22
   1  -3  25 13518.8 1497.76  19
  -1   3  25 15699.0 1452.15   4
  -1   3  25 13925.5 1556.30   6
   1  -3  25 12857.0 1524.88   6
   1   3 -25 15517.6 1075.31  14
  -1   3  25 15748.4 1125.99   2
   1  -3  25 15404.1 1143.99  23
  -1   3  25 15853.2 1044.86  23
  -1  -3 -25 14958.8 1047.43  24
   1   3 -25 17688.0 1171.67  24
  -1   3  25 14846.8 1172.42  26
   1  -3  25 14987.4 1090.15  26
   1   3 -24 9595.91 1295.89  22
   1  -3  24 12053.0 1378.45  19
  -1   3  24 12515.8 1403.71   6
  -1  -3 -24 11415.8 1133.37   5
  -1   3  24 11602.4 1219.49   4
   1  -3  24 12077.6 1422.03   6
   1   3 -24 12403.9 937.230  14
  -1   3  24 11492.4 938.091   2
  -1  -3 -24 11276.0 880.212  24
  -1   3  24 10333.2 823.550  23
   1   3 -24 10959.8 912.662  24
   1  -3  24 12058.6 972.530  23
   1  -3  24 11324.5 922.521  26
  -1   3  24 10003.4 943.015  26
   1  -3  23 199.493 196.070  23
   1   3 -23 262.376 293.545  22
   1  -3  23 81.3065 206.323  19
  -1  -3 -23 358.719 227.558   5
   1  -3  23 176.312 250.084   6
  -1   3  23 338.546 257.699   4
   1   3 -23 141.862 155.917  14
  -1   3  23 306.151 194.230   2
  -1  -3 -23 166.819 152.670  24
   1   3 -23 263.555 178.762  24
   1  -3  23 112.906 165.445  26
  -1   3  23 263.438 222.823  26
   1   3 -22 11476.8 1353.83  22
   1  -3  22 13003.7 1354.00  19
  -1  -3 -22 12807.3 1185.97   5
   1  -3  22 12850.1 1395.29   6
  -1   3  22 11715.7 1199.86   4
   1   3 -22 12229.3 906.123  14
  -1   3  22 12575.3 941.140   2
  -1  -3 -22 12700.2 892.057  24
   1  -3  22 12458.1 951.154  23
   1   3 -22 12028.6 922.844  24
   1  -3  22 11956.9 923.256  26
  -1   3  22 12885.4 1014.62  26
   1   3 -21 2371.02 622.362  22
   1  -3  21 3327.96 693.264  19
  -1  -3 -21 3073.98 573.317   5
   1  -3  21 2391.30 602.685   6
  -1   3  21 3554.68 646.852   4
   1   3 -21 3110.52 435.387  14
  -1   3  21 2447.90 412.220   2
  -1  -3 -21 3144.44 424.314  24
   1  -3  21 3090.02 461.691  23
   1   3 -21 2544.78 417.145  24
   1  -3  21 3503.58 479.001  26
  -1   3  21 2963.43 484.858  26
   1   3 -20 15281.2 1462.99  22
   1  -3  20 14143.3 1353.07  19
  -1   3  20 12822.0 1006.31  19
  -1  -3 -20 14472.2 1221.75   5
  -1   3  20 13359.0 1211.88   4
   1  -3  20 14708.9 1415.59   6
   1   3 -20 12944.7 900.274  14
  -1   3  20 14163.9 950.266   2
  -1  -3 -20 13969.0 893.608  24
   1   3 -20 13969.9 951.863  24
   1  -3  20 13860.1 959.300  23
   1  -3  20 12626.2 909.621  26
  -1   3  20 13567.4 1006.55  26
   1  -3  19 21006.2 1165.05  26
  -1   3  19 19941.9 1220.77  26
   1  -3  19 21335.4 1193.63  23
   1   3 -19 20162.5 1154.68  24
  -1  -3 -19 20830.6 1446.84   5
  -1   3  19 18393.3 1412.35   4
   1  -3  19 19943.2 1630.04   6
   1  -3  19 20637.5 1613.74  19
  -1   3  19 18539.9 1207.81  19
   1   3 -19 21750.9 1697.68  22
  -1   3  19 19701.5 1130.28   2
  -1  -3 -19 20715.0 1531.96   8
  -1  -3 -18 24967.5 1603.62   5
  -1   3  18 27811.1 1718.54   4
   1  -3  18 25509.8 1812.55   6
  -1  -3 -18 24781.4 1684.32   8
   1   3 -18 25621.0 1846.41  22
  -1   3  18 26622.3 1306.93   2
   1   3 -18 23630.1 1261.88  24
   1  -3  18 26469.8 1330.86  23
  -1  -3 -17 66830.6 2896.63   5
  -1   3  17 70479.4 2986.63   4
   1  -3  17 65777.2 3134.54   6
  -1  -3 -17 70728.8 3019.41   8
   1   3 -17 69507.3 3194.34  22
  -1   3  17 67928.6 2448.27   2
   1   3 -17 64604.7 2412.80  24
   1  -3  17 67346.7 2462.22  23
  -1   3  16 12124.9 1032.40   4
  -1  -3 -16 10161.6 939.537   5
   1  -3  16 11165.1 1092.42   6
  -1  -3 -16 10472.6 995.413   8
   1   3 -16 10099.2 1053.04  22
  -1   3  16 9864.37 714.563   2
   1   3 -16 9939.66 718.422  24
   1  -3  16 11234.4 762.659  23
  -1  -3 -15 6416.33 737.377   5
   1  -3  15 6027.34 779.713   6
  -1  -3 -15 7126.78 781.192   8
   1   3 -15 6541.22 821.823  22
  -1   3  15 6963.19 562.566   2
   1  -3  15 5373.27 517.323  23
   1   3 -15 7357.93 575.422  24
   1  -3  14 36706.8 2029.95   6
  -1  -3 -14 39057.3 1923.22   8
   1   3 -14 37802.9 2060.25  22
  -1   3  14 38958.2 1531.55   2
   1   3 -14 35401.7 1476.89  24
   1  -3  14 36375.9 1516.87  23
   1  -3  13 12908.1 771.753  23
   1  -3  13 13203.1 1102.28   6
   1  -3  13 13672.1 1102.52  19
   1   3 -13 12559.7 1084.46  22
  -1   3  13 12665.6 752.116   2
  -1  -3 -13 13143.4 1008.68   8
   1  -3  12 55795.4 2484.26   6
   1  -3  12 51791.9 2419.70  19
   1   3 -12 58591.4 2537.29  22
  -1   3  12 54558.5 1936.10   2
  -1  -3 -12 55408.0 2324.33   8
   1   3 -11 106420. 3802.71  22
   1  -3  11 99139.0 3745.99   6
   1  -3  11 104457. 3761.20  19
  -1  -3 -11 103576. 3589.27   8
   1   3 -10 33872.1 1792.79  22
   1  -3  10 36057.8 1815.11   6
   1  -3  10 39231.1 1848.16  19
  -1  -3 -10 34853.9 1659.44   8
   1   3  -9 53621.6 2261.11  22
   1  -3   9 50523.1 2205.26   6
   1   3  -9 51100.2 2017.49   9
  -1  -3  -9 47753.7 2005.18   8
   1  -3   9 51223.6 2219.81  19
   1   3  -8 7028.15 690.181  22
   1  -3   8 5947.14 628.447  19
  -1  -3  -8 5405.34 563.415  18
  -1  -3  -8 6517.00 640.282   7
  -1  -3  -8 5815.95 549.670   8
   1   3  -8 6098.79 551.663   9
   1   3  -7 32100.3 1565.39  22
  -1  -3  -7 29381.2 1484.91   5
   1  -3   7 32060.4 1561.74  19
  -1  -3  -7 31561.8 1477.46  18
  -1  -3  -7 30131.5 1371.32   8
  -1  -3  -7 30047.0 1493.09   7
   1   3  -7 31616.6 1374.28   9
   1   3  -6 7742.20 691.570  22
  -1  -3  -6 8222.66 679.127   7
  -1  -3  -6 7846.53 674.439   5
   1  -3   6 7835.78 684.265  19
  -1  -3  -6 8400.59 673.422  18
   1   3  -6 8285.01 595.299   9
  -1  -3  -6 7417.00 573.057   8
   1   3  -5 48938.1 1986.44  22
  -1  -3  -5 46655.5 1925.00   5
  -1  -3  -5 48339.0 1917.14   7
   1  -3   5 49598.6 1990.17  19
  -1  -3  -5 44732.1 1838.69  18
  -1  -3  -5 45358.6 1722.85   8
   1   3  -5 48507.8 1753.94   9
   1   3  -4 3735.06 453.386  22
  -1  -3  -4 3216.45 396.764   7
  -1  -3  -4 2932.28 364.730  18
   1  -3   4 3151.15 419.592  19
   1   3  -4 3417.92 344.340   9
  -1  -3  -4 2722.47 313.411   8
   1   3  -3 5621.73 546.278  22
  -1  -3  -3 7080.68 570.324   7
   1  -3   3 6458.96 580.247  19
  -1  -3  -3 6027.54 512.012  18
   1   3  -3 6066.00 455.274   9
  -1  -3  -3 6526.02 450.389   8
  -1   3   2 100480. 3418.76  22
   1   3  -2 106613. 3340.59  22
  -1  -3  -2 102725. 3237.10   7
  -1  -3  -2 101204. 3294.14   5
   1  -3   2 99439.2 3317.27  19
  -1  -3  -2 95074.1 3112.51  18
   1   3  -2 100461. 3020.74   9
  -1  -3  -2 99781.2 2940.71   8
   1  -3   1 5304.00 478.870  21
  -1   3   1 5264.35 553.295  22
   1   3  -1 5322.56 505.021  22
  -1  -3  -1 5177.00 469.343   7
  -1  -3  -1 5514.96 506.648   5
  -1  -3  -1 5217.30 435.832  18
   1  -3   1 6344.54 545.824  19
   1   3  -1 5198.37 399.497   9
  -1  -3  -1 5636.67 357.243   8
   1   3   0 6342.96 543.655  22
  -1   3   0 6362.25 592.266  22
   1  -3   0 5754.61 493.327  21
  -1  -3   0 6329.59 533.162   5
  -1  -3   0 5905.44 490.060   7
  -1  -3   0 5241.96 425.116  18
   1  -3   0 5916.04 528.489  19
  -1  -3   0 5740.13 325.903   8
  -1  -3   1 8549.77 627.405   5
  -1  -3   1 9244.25 628.709  20
  -1  -3   1 8404.45 523.542  18
   1  -3  -1 8747.85 639.867  19
   1   3   1 8827.11 644.421  22
   1  -3  -1 8247.60 592.662  21
  -1   3  -1 9833.51 737.945  22
  -1   3  -2 110314. 3244.31   4
  -1  -3   2 105878. 3394.97   5
  -1  -3   2 108604. 3371.88  20
  -1  -3   2 104925. 3152.50  18
   1   3   2 109160. 3415.69  22
  -1   3  -2 106864. 3577.88  22
   1  -3  -2 112356. 3367.65  21
  -1   3  -3 8291.01 505.164   4
  -1  -3   3 6966.85 554.944   5
  -1  -3   3 7262.42 439.316  18
  -1  -3   3 7555.61 551.509  20
  -1   3  -3 7890.06 672.901  22
   1   3   3 8049.60 599.054  22
   1  -3  -3 7742.10 552.624  21
  -1  -3   4 2756.81 336.411   5
  -1   3  -4 2157.49 242.086   4
  -1  -3   4 2478.22 224.973  18
  -1  -3   4 2238.17 286.406  20
   1  -3  -4 2622.45 306.807  21
  -1   3  -4 1905.86 339.763  22
   1   3   4 2118.63 313.269  22
  -1   3  -5 49742.0 2070.36  22
   1   3   5 50605.5 1859.67  22
   1  -3  -5 51529.9 1777.32  21
  -1   3  -5 47566.7 1570.40   4
   1  -3  -5 49037.6 1847.20  20
  -1  -3   5 51056.5 1779.74  20
  -1  -3   5 46017.1 1462.46  18
  -1   3  -5 49722.1 2117.40   9
  -1   3  -6 8597.19 740.505  22
  -1   3  -6 8675.71 440.398   4
  -1   3  -6 8686.16 786.206   9
  -1  -3   6 8806.35 573.757  20
   1  -3  -6 8133.27 606.365  20
  -1  -3   7 36785.9 1616.58  21
  -1   3  -7 36281.8 1715.29  22
  -1   3  -7 35315.6 1779.34   9
  -1  -3   7 34177.2 1361.45  20
   1  -3  -7 36370.2 1499.39  20
  -1   3  -8 8081.93 734.919  22
  -1  -3   8 8177.40 672.425  21
  -1  -3   8 7438.22 512.960  20
   1  -3  -8 7709.81 594.898  20
  -1  -3   8 8574.68 693.321  19
  -1   3  -8 7038.48 731.047   9
  -1  -3   9 55469.7 2140.11  21
  -1   3  -9 51098.4 2246.27  22
  -1  -3   9 54950.5 2297.34   6
   1  -3  -9 52577.3 1972.05  20
  -1  -3   9 52434.8 2116.11  19
  -1  -3   9 50561.6 1778.21  20
  -1   3  -9 50059.3 2317.21   9
  -1  -3  10 34847.8 1596.14  21
  -1   3 -10 35717.1 1769.18  22
  -1  -3  10 32680.3 1730.86   6
  -1  -3  10 35548.2 1646.26  19
  -1  -3  10 32304.1 1263.01  20
   1  -3 -10 33184.8 1455.21  20
  -1   3 -10 33734.3 1818.75   9
  -1  -3  11 99605.7 3222.51  23
  -1  -3  11 104038. 3489.41  21
  -1   3 -11 102197. 3719.64  22
  -1   3 -11 105099. 3868.15   9
   1  -3 -11 103745. 3426.51  18
  -1  -3  11 97744.9 3005.70  20
  -1  -3  11 106211. 3582.81  19
   1  -3 -11 105131. 3329.90  20
  -1  -3  11 97692.7 3708.25   6
  -1  -3  12 54803.2 2539.93   6
   1  -3 -12 61699.5 2312.68  18
  -1  -3  12 53494.4 1835.03  20
  -1  -3  12 55921.5 2344.83  19
   1  -3 -12 60128.6 2184.21  20
  -1  -3  12 60425.0 2136.92  23
  -1   3 -12 60678.5 2583.03  22
  -1  -3  12 59645.7 2331.26  21
   1   3  12 56250.6 1992.70   2
  -1   3 -12 61048.9 2695.30   9
  -1  -3  13 11614.2 784.298  23
  -1  -3  13 12562.6 904.523  21
  -1   3 -13 12462.4 1044.75  22
   1  -3 -13 13855.5 932.437  18
  -1  -3  13 11212.8 581.023  20
  -1  -3  13 12497.3 956.731  19
   1   3  13 12244.7 734.360   2
  -1  -3  13 14182.5 1126.77   6
  -1  -3  14 32803.4 1636.77  21
  -1  -3  14 32367.7 1494.50  23
  -1   3 -14 34129.8 1911.94  22
   1  -3 -14 36240.3 1670.07  18
  -1  -3  14 32686.4 1706.47  19
   1   3  14 33407.5 1410.96   2
  -1  -3  14 34968.2 1950.87   6
  -1  -3  15 5265.36 611.678  21
  -1  -3  15 6426.10 588.590  23
  -1   3 -15 5288.62 729.952  22
   1   3  15 4283.39 448.357   2
  -1  -3  15 6329.63 803.983   6
   1  -3 -15 6329.54 643.888  18
  -1  -3  15 5544.06 665.997  19
  -1  -3  16 9084.94 877.728  19
   1  -3 -16 11908.8 913.194  18
  -1  -3  16 11326.6 898.963  21
  -1   3 -16 10570.8 1036.66  22
  -1  -3  16 10217.6 1058.48   6
   1   3  16 9620.29 694.035   2
  -1  -3  16 10124.4 772.818  23
  -1  -3  17 64045.1 2793.65  19
   1  -3 -17 67564.9 2726.92  18
  -1  -3  17 67425.6 2684.55  21
  -1   3 -17 62900.3 3013.11  22
  -1  -3  17 71265.2 3229.20   6
   1   3  17 66663.4 2402.23   2
  -1  -3  17 66745.1 2537.36  23
   1  -3 -18 28791.2 1601.46  18
  -1  -3  18 26297.2 1644.98  19
  -1  -3  18 28196.1 1941.97   6
  -1  -3  18 28958.4 1559.76  21
  -1   3 -18 26805.0 1837.97  22
   1   3  18 27982.4 1347.13   2
  -1  -3  18 27641.7 1442.50  23
  -1  -3  19 20837.5 1239.24  23
  -1  -3  19 18421.6 1239.53  21
  -1   3 -19 20954.2 1620.68  22
  -1  -3  19 18931.0 1391.18  19
   1  -3 -19 19762.0 1323.87  18
  -1  -3  19 18461.5 1597.48   6
  -1   3 -19 20863.7 1189.22  14
   1  -3 -19 19310.2 1382.04   8
   1   3  19 22026.9 1170.59   2
   1   3  20 13891.4 994.134  26
  -1  -3  20 15001.3 1053.75  23
  -1  -3  20 14065.9 1067.06  21
  -1   3 -20 14275.5 1366.39  22
   1  -3 -20 14438.8 1158.67  18
  -1  -3  20 14810.8 1235.10  19
  -1  -3  20 13908.4 1423.61   6
  -1   3 -20 13599.7 972.088  14
   1   3  20 14996.7 964.688   2
   1  -3 -20 16796.2 1289.66   8
  -1  -3  20 14287.8 952.253  11
  -1  -3  21 3551.57 474.044  11
  -1  -3  21 2455.67 443.298  23
  -1   3 -21 3253.85 680.952  22
  -1  -3  21 2945.19 552.736  19
   1   3  21 4663.70 780.170  19
   1  -3 -21 3112.57 546.007  18
  -1  -3  21 3124.31 711.658   6
   1  -3 -21 2470.10 423.658  14
   1   3  21 3867.74 495.051   2
  -1  -3  21 2711.04 405.485  10
   1  -3 -21 2874.95 560.966   8
  -1  -3  21 3673.86 451.137  26
   1   3  21 3305.57 483.799  26
   1   3  22 14062.9 1040.73  26
  -1  -3  22 14640.6 950.225  26
  -1  -3  22 14907.0 1088.17  23
  -1   3 -22 14575.1 1436.43  22
   1   3  22 15890.3 1462.78  19
  -1  -3  22 11669.8 1153.83  19
  -1  -3  22 14400.7 1520.26   6
   1  -3 -22 12154.5 944.086  14
   1   3  22 13847.3 982.058   2
   1  -3 -22 14693.7 1277.56   8
  -1  -3  22 13007.1 911.526  10
  -1  -3  22 13685.6 977.438  11
  -1  -3  23 145.683 160.041  11
  -1  -3  23 220.959 177.267  23
  -1   3 -23 323.838 251.544  22
  -1  -3  23 543.307 276.085  19
   1   3  23 229.343 256.556  19
  -1  -3  23 91.1739 258.598   6
   1  -3 -23-76.3010 251.451  14
   1   3  23-37.6698 143.356   2
  -1  -3  23 224.559 152.263  10
   1  -3 -23-64.0832 162.579   8
   1   3  23 40.8220 115.799  26
  -1  -3  23 130.486 149.202  26
   1   3  24 12131.3 982.827  26
  -1  -3  24 9050.14 792.918  26
  -1  -3  24 9798.65 933.375  23
  -1   3 -24 11197.7 1316.31  22
   1   3  24 12178.8 1341.01  19
   1   3  24 10665.8 1305.03   6
  -1  -3  24 9451.74 1279.36   6
   1  -3 -24 9303.11 859.654  14
   1   3  24 10407.9 879.101   2
  -1  -3  24 10418.0 816.211  10
   1  -3 -24 10375.1 1172.51   8
  -1  -3  24 11199.9 908.262  11
  -1  -3  25 17228.2 1144.89  11
  -1  -3  25 16581.3 1225.03  23
  -1   3 -25 12272.2 1450.15  22
   1   3  25 13191.0 1443.48  19
   1   3  25 15522.6 1626.43   6
  -1  -3  25 12734.4 1569.04   6
   1  -3 -25 17235.4 1172.69  14
   1   3  25 15056.3 1092.11   2
   1  -3 -25 17605.2 1529.38   8
   1   3  25 14540.1 1126.69  26
  -1  -3  25 16526.0 1085.88  26
  -1  -3  26 27280.2 1514.79  11
  -1  -3  26 27130.6 1642.45  23
  -1   3 -26 26453.9 2123.92  22
   1   3  26 26016.2 2043.80  19
   1   3  26 27244.6 2185.98   6
  -1  -3  26 26177.4 2257.02   6
   1  -3 -26 26680.6 1547.02  14
   1   3  26 26688.6 1538.24   2
   1  -3 -26 26138.6 1931.83   8
  -1  -3  26 27086.7 1472.16  26
   1   3  26 29627.3 1674.21  26
  -1  -3  27 15909.7 1131.83  11
  -1  -3  27 16224.2 1247.80  23
  -1   3 -27 15488.1 1637.23  22
   1   3  27 13973.9 1498.41  19
   1   3  27 16035.6 1681.27   6
  -1  -3  27 16205.6 1795.82   6
   1  -3 -27 16445.7 1174.57  14
   1   3  27 16114.4 1169.67   2
   1  -3 -27 15163.0 1467.67   8
   1   3  27 16230.8 1224.89  26
  -1  -3  27 14963.3 1069.75  26
  -1  -3  28 115.377 154.337  26
   1   3  28 193.212 212.292  26
   1  -3 -28 344.269 231.631  24
  -1  -3  28 152.853 214.396  23
  -1   3 -28 91.9753 202.122  22
   1   3  28 426.803 306.276  19
   1   3  28 391.550 392.660   6
  -1  -3  28-108.172 274.454   6
   1  -3 -28 436.163 247.459  14
   1   3  28 177.436 210.580   2
   1  -3 -28 233.418 261.152   8
  -1  -3  28 362.664 204.504  11
   1   3  29 26911.0 1616.60  26
  -1  -3  29 26737.4 1470.87  26
   1  -3 -29 26702.6 1527.68  24
  -1  -3  29 25444.1 1597.56  23
  -1   3 -29 19607.9 1893.20  22
   1   3  29 22327.4 1926.18  19
   1   3  29 23045.1 2088.56   6
  -1  -3  29 22981.9 2193.63   6
   1  -3 -29 24292.5 1475.45  14
   1   3  29 24383.3 1494.33   2
  -1   3 -29 21094.1 2145.44   9
   1  -3 -29 26821.6 2014.02   8
  -1  -3  29 23791.3 1411.77  11
  -1  -3  30 14161.2 1036.36  26
   1   3  30 13277.1 1121.31  26
   1  -3 -30 14177.0 1096.96  24
  -1  -3  30 14318.4 1176.77  23
  -1   3 -30 14205.9 1550.49  22
   1   3  30 13456.7 1481.17  19
  -1   3 -30 13514.1 1666.98   9
   1  -3 -30 14844.3 1480.74   8
   1   3  30 15685.1 1147.00   2
  -1  -3  30 13457.5 1021.54  11
  -1  -3  30 13393.3 1690.14   6
   1   3  30 12965.7 1576.92   6
   1  -3 -30 13176.6 1062.35  14
   1  -3 -31 971.411 317.320  14
  -1   3 -31 806.459 306.433  14
   1   3  31 312.714 204.907   2
  -1  -3  31 555.438 286.857  23
   1  -3 -31 476.509 252.282  24
  -1  -3  31 527.651 224.776  11
  -1  -3  31 1104.82 313.559  26
   1   3  31 821.011 300.508  26
  -1   3 -32 4106.38 598.567  14
   1  -3 -32 4029.51 563.783  14
   1   3  32 4021.73 598.958   2
  -1  -3  32 4036.69 617.844  23
   1  -3 -32 4950.36 647.004  24
  -1  -3  32 3991.93 528.282  11
  -1  -3  32 4586.63 578.720  26
   1   3  32 4334.27 632.900  26
  -1   3 -33 9004.31 851.244  14
   1  -3 -33 9337.07 840.386  14
   1   3  33 8362.20 828.614   2
  -1  -3  33 9273.29 905.267  23
   1   3  33 9717.51 908.496  26
  -1  -3  33 8371.17 769.992  26
  -1  -3  33 9604.95 800.835  11
   1  -3 -33 9421.34 876.023  24
  -1  -3  34 3229.67 528.856  23
   1  -3 -34 2708.86 465.964  24
   1   3  34 4059.24 573.398  26
  -1  -3  34 3736.00 492.216  26
  -1   3 -34 3681.26 534.757  14
   1  -3 -34 3886.08 523.823  14
  -1  -3  35 12018.4 986.458  23
   1  -3 -35 12299.0 945.406  24
   1   3  35 12589.4 994.505  26
  -1  -3  35 11739.1 850.652  26
  -1   3 -35 12553.2 950.601  14
   1  -3 -35 10834.2 853.346  14
  -1  -3  36 994.531 267.887   3
   1   3  36 1096.78 286.059  23
  -1  -3  36 1152.89 320.515  23
   1  -3 -36 635.022 233.721  24
   1   3  36 1492.07 342.004  26
  -1  -3  36 913.431 239.296  26
   1  -3 -36 641.954 213.932  14
  -1   3 -36 1320.79 327.811  14
  -1  -3  37 2547.79 383.233   3
  -1  -3  37 3873.53 502.109  23
   1   3  37 3304.46 470.786  26
  -1   3 -37 2620.47 415.423  14
   1   3  37 3316.99 446.730  23
   1  -3 -37 2947.98 431.803  24
  -1   3 -38 2668.00 388.785  14
   1   3  38 2638.55 386.954  23
  -1  -3  38 2082.45 322.219   3
   1   3  38 2858.91 411.667  26
   1   3  39 561.605 197.335  26
  -1  -3  39 533.973 158.927   3
   1   3  39 392.654 159.192  23
  -1   3 -39 487.479 183.311  14
  -1   3 -40 20.3863 134.380  14
   1  -3 -40 218.583 141.186  27
  -1   3 -41 5512.22 426.041  14
   1  -3 -41 5531.59 454.597  27
  -1   4  40 3739.66 334.399  13
   1  -4  40 3382.46 326.162  26
   1  -4  39 5425.98 467.357  26
   1   4 -38 7640.51 508.418  14
  -1  -4 -38 7584.28 588.575  27
   1  -4  38 8885.21 644.152  26
   1  -4  37 7904.36 672.494  23
   1   4 -37 7109.28 545.554  14
  -1  -4 -37 7437.94 640.399  27
   1   4 -37 7167.47 593.324  24
  -1   4  37 6728.65 524.715   3
   1  -4  36 861.637 263.794  23
  -1  -4 -36 952.426 292.760  14
   1   4 -36 1199.76 257.420  14
  -1   4  36 1246.40 252.053   3
   1   4 -36 1075.10 264.485  24
  -1  -4 -36 848.395 249.693  27
  -1   4  35 7932.11 661.303   3
  -1  -4 -35 10052.3 830.153  14
   1   4 -35 9399.43 716.241  14
   1  -4  35 8193.10 761.956  23
  -1  -4 -35 7064.00 634.599  24
   1   4 -35 8777.85 741.626  24
  -1   4  34 3780.25 479.506   3
   1   4 -34 4597.66 529.415  14
  -1  -4 -34 3094.52 498.156  14
  -1   4  34 4364.78 568.853   2
  -1  -4 -34 4341.80 503.055  24
   1   4 -34 3721.66 505.267  24
   1  -4  34 4361.19 575.587  23
   1  -4  33 1692.87 378.194  23
  -1   4  33 1670.66 313.972  23
  -1   4  33 1664.46 387.287  26
  -1   4  33 1353.21 348.727   2
  -1  -4 -33 1786.02 416.509  14
   1   4 -33 1519.08 345.205  14
  -1  -4 -33 1970.07 369.277  24
   1   4 -33 2425.72 433.441  24
  -1   4  33 1555.23 333.241   3
  -1   4  32 7608.57 825.725  26
  -1   4  32 5986.74 710.762   2
  -1   4  32 7599.17 677.812  23
  -1  -4 -32 8261.61 742.750  24
   1   4 -32 7852.32 770.410  24
  -1  -4 -32 6574.05 758.783  14
   1   4 -32 7418.09 719.915  14
   1  -4  32 7739.58 801.401  23
  -1   4  31 3978.91 613.536  26
  -1   4  31 3506.62 554.523   2
  -1  -4 -31 3588.72 509.168  24
   1   4 -31 3690.28 554.198  24
  -1   4  31 3934.35 494.610  23
   1   4 -31 4281.14 556.052  14
  -1  -4 -31 3103.85 541.887  14
   1  -4  31 4195.49 601.018  23
  -1   4  30 4911.46 686.057  26
  -1   4  30 4124.05 596.430   2
  -1  -4 -30 4541.82 567.737  24
   1   4 -30 4798.11 627.389  24
  -1   4  30 4140.09 523.421  23
   1   4 -30 4873.97 609.900  14
  -1  -4 -30 5188.87 695.125  14
   1  -4  30 5956.36 726.756  23
  -1   4  29 4808.50 687.829  26
  -1  -4 -29 3953.55 537.191  24
  -1   4  29 4524.86 548.401  23
   1   4 -29 5134.92 660.809  24
  -1   4  29 4808.92 643.378   2
   1   4 -29 5718.45 660.985  14
  -1  -4 -29 5396.99 712.218  14
   1  -4  29 4260.09 642.126  23
   1  -4  28 5376.01 704.149  23
   1  -4  28 5454.56 874.966  21
   1  -4  28 5446.57 972.625  19
  -1   4  28 4597.64 827.569   4
  -1  -4 -28 4699.91 924.237   7
  -1   4  28 5774.45 1028.53   6
   1   4 -28 6673.84 743.436  24
  -1  -4 -28 4678.94 590.117  24
  -1   4  28 5683.62 613.259  23
  -1   4  28 4599.39 645.556   2
   1   4 -28 5665.20 665.263  14
  -1  -4 -28 5452.71 718.948  14
  -1   4  28 4907.32 709.051  26
   1  -4  27 6144.69 741.297  23
   1   4 -27 5165.21 1022.18  22
   1  -4  27 6011.44 927.985  21
   1  -4  27 6803.85 1098.08  19
  -1   4  27 4637.84 933.079   6
  -1  -4 -27 4652.13 925.001   7
   1  -4  27 6297.44 1141.60   6
  -1   4  27 5355.57 883.689   4
  -1   4  27 5456.07 605.465  23
  -1  -4 -27 5654.97 641.273  24
   1   4 -27 4424.14 613.235  24
  -1   4  27 5897.63 699.367   2
  -1  -4 -27 6446.66 781.574  14
   1   4 -27 6247.35 699.743  14
  -1   4  27 6505.88 795.982  26
  -1   4  26 15453.3 1242.63  26
  -1  -4 -26 16775.3 1107.18  24
  -1   4  26 16240.5 1071.39  23
   1  -4  26 17059.0 1237.08  23
   1   4 -26 17659.8 1212.00  24
   1  -4  26 15984.1 1536.62  21
   1   4 -26 16529.8 1818.09  22
   1  -4  26 16192.5 1697.81  19
   1  -4  26 15678.4 1756.07   6
  -1  -4 -26 15099.0 1438.87   5
  -1   4  26 14376.9 1642.03   6
  -1   4  26 15699.3 1542.60   4
  -1   4  26 16305.9 1179.16   2
   1   4 -26 13415.6 1505.05   9
   1   4 -26 15751.3 1135.47  14
  -1   4  25 8553.88 909.905  26
  -1  -4 -25 8738.79 774.409  24
  -1   4  25 8972.46 763.263  23
   1   4 -25 9801.25 871.251  24
   1  -4  25 8088.29 839.667  23
   1   4 -25 10467.1 1419.75  22
   1  -4  25 8895.67 1130.52  21
   1  -4  25 8809.81 1238.10  19
   1  -4  25 8033.02 1230.19   6
  -1  -4 -25 7413.62 1009.32   5
  -1   4  25 8579.22 1118.86   4
  -1   4  25 9010.47 851.271   2
   1   4 -25 8834.62 822.047  14
  -1  -4 -25 8301.44 1148.25   8
   1   4 -25 6022.87 984.380   9
  -1  -4 -25 8053.09 778.441  28
  -1   4  24 4079.89 614.613  26
  -1  -4 -24 3393.25 494.679  24
   1   4 -24 3831.01 551.511  24
   1  -4  24 3574.53 557.114  23
   1  -4  24 3514.78 704.893  21
   1   4 -24 3823.22 860.990  22
   1  -4  24 4999.55 914.272  19
  -1  -4 -24 3551.92 686.462   5
   1  -4  24 3105.20 767.840   6
  -1   4  24 3316.01 697.736   4
  -1   4  24 3438.77 523.845   2
   1   4 -24 3557.47 518.727  14
  -1  -4 -24 3565.55 749.362   8
   1   4 -24 3906.66 771.100   9
  -1  -4 -24 3888.56 531.061  28
  -1   4  23 2003.90 435.279  26
  -1  -4 -23 1854.03 356.374  24
   1   4 -23 2495.42 442.208  24
   1  -4  23 1813.98 413.214  23
   1  -4  23 2023.91 540.336  21
   1   4 -23 1751.70 568.024  22
   1  -4  23 2429.13 637.476  19
  -1  -4 -23 2459.17 566.024   5
  -1   4  23 2628.36 612.107   4
   1  -4  23 2034.88 640.741   6
  -1   4  23 2231.15 424.348   2
   1   4 -23 2132.44 410.268  14
  -1  -4 -23 2392.79 617.553   8
   1   4 -23 1651.00 530.209   9
  -1  -4 -23 1775.91 371.763  28
  -1   4  22 2398.49 471.302  26
  -1  -4 -22 2294.56 386.336  24
   1   4 -22 2515.97 425.958  24
   1  -4  22 1453.78 361.592  23
   1  -4  22 2267.11 566.958  21
   1   4 -22 2343.07 674.751  22
   1  -4  22 3213.79 716.142  19
  -1  -4 -22 2347.62 542.713   5
   1  -4  22 1586.12 545.136   6
  -1   4  22 2039.94 533.731   4
  -1   4  22 2568.77 447.741   2
   1   4 -22 2285.75 403.355  14
  -1  -4 -22 3284.45 680.442   8
   1   4 -22 2795.02 637.981   9
  -1  -4 -22 1673.78 372.612  28
   1   4 -21 1297.24 319.793  24
   1  -4  21 781.082 361.097  21
   1  -4  21 1389.98 335.035  23
   1   4 -21 1169.17 470.984  22
   1  -4  21 1254.62 463.090  19
  -1  -4 -21 1284.16 429.341   5
  -1   4  21 1408.97 447.458   4
   1  -4  21 268.502 322.026   6
   1   4 -21 1315.07 316.527  14
  -1   4  21 784.278 264.885   2
  -1  -4 -21 802.099 346.931   8
   1   4 -21 578.067 304.965   9
  -1   4  21 1021.66 319.664  26
   1  -4  20 3448.61 500.132  23
   1   4 -20 2404.73 412.548  24
   1   4 -20 2753.69 702.616  22
   1  -4  20 4094.16 772.137  19
   1  -4  20 4194.09 815.643   6
  -1   4  20 2576.90 575.102   4
  -1  -4 -20 3356.92 639.916   5
   1   4 -20 3109.16 458.175  14
  -1   4  20 2251.91 401.792   2
  -1   4  20 2430.73 448.594  26
   1   4 -20 2823.20 609.402   9
  -1  -4 -20 3605.39 696.224   8
   1   4 -19 941.991 257.262  24
   1  -4  19 901.439 271.738  23
   1   4 -19 985.743 430.332  22
   1  -4  19 1536.54 478.053  19
  -1  -4 -19 1535.77 445.271   5
   1  -4  19 898.344 415.109   6
  -1   4  19 1106.16 369.952   4
   1   4 -19 1014.57 266.993  14
  -1   4  19 921.222 267.957   2
  -1   4  19 898.534 280.105  26
  -1  -4 -19 985.730 373.612   8
   1   4 -19 915.788 343.016   9
   1   4 -18 17533.4 1609.96  22
  -1  -4 -18 19203.9 1497.04   8
   1   4 -18 15310.2 1365.89   9
   1  -4  18 19289.4 1654.39   6
  -1  -4 -18 18294.2 1460.58   5
  -1   4  18 18190.5 1443.01   4
  -1   4  18 17036.4 1153.93  26
  -1   4  18 17883.4 1079.86   2
   1   4 -18 17690.2 1092.74  24
   1  -4  18 17253.0 1099.59  23
   1  -4  17 16412.3 1034.60  23
   1   4 -17 16334.6 1013.01  24
   1   4 -17 16311.9 1495.26  22
  -1  -4 -17 15428.6 1314.76   8
   1   4 -17 14520.9 1274.10   9
   1  -4  17 15093.3 1440.86   6
  -1  -4 -17 15603.8 1316.18   5
  -1   4  17 15648.7 1316.78   4
  -1   4  17 15185.6 1061.11  26
  -1  -4 -17 15073.7 1048.13  14
   1  -4  17 16136.6 1062.95  27
  -1   4  17 16086.1 1000.71   2
  -1  -4 -16 18132.8 1423.62   5
   1  -4  16 18849.8 1571.79   6
  -1  -4 -16 19122.6 1415.33   8
   1   4 -16 18683.8 1420.76   9
   1   4 -16 20748.9 1656.26  22
  -1   4  16 21509.4 1134.43   2
   1   4 -16 19112.7 1081.28  24
   1  -4  16 17876.3 1079.89  23
   1  -4  15 28607.1 1898.09   6
  -1  -4 -15 26647.5 1700.36   5
  -1  -4 -15 29015.5 1723.46   8
   1   4 -15 23503.9 1596.72   9
   1   4 -15 25704.6 1829.49  22
  -1   4  15 25566.1 1277.38   2
   1   4 -15 25959.0 1267.63  24
   1  -4  15 25024.6 1288.44  23
   1   4 -14 25544.1 1224.06  24
   1  -4  14 26426.6 1281.91  23
  -1  -4 -14 26574.3 1665.85   5
   1  -4  14 27180.7 1782.69  19
  -1  -4 -14 25889.8 1615.60   8
   1   4 -14 23969.0 1552.54   9
  -1   4  14 25384.1 1249.75   2
   1   4 -14 25506.0 1790.76  22
   1   4 -13 3192.92 386.014  24
   1  -4  13 2756.34 371.273  23
   1   4 -13 2797.74 561.856  22
   1  -4  13 2988.93 570.211  19
  -1  -4 -13 3465.48 545.197   8
   1   4 -13 3329.70 530.544   9
  -1   4  13 3481.81 407.731   2
   1   4 -12 19921.4 986.327  24
   1  -4  12 19393.0 1408.03  19
  -1  -4 -12 17412.1 867.193   1
   1  -4  12 17209.0 968.905  23
   1   4 -12 18436.6 1417.65  22
  -1   4  12 20253.2 1019.35   2
   1   4 -12 19622.8 1292.26   9
  -1  -4 -12 18430.7 1243.57   8
   1  -4  11 18098.6 1337.25  19
  -1  -4 -11 18497.8 889.942   1
  -1   4  11 19140.6 990.110   2
   1   4 -11 17517.7 1203.20   9
  -1  -4 -11 20675.4 1263.87   8
  -1  -4 -11 18170.9 1300.29   7
   1  -4  11 18061.5 962.050  23
   1   4 -11 20762.6 1467.40  22
   1  -4  10 38592.3 1981.32  19
  -1  -4 -10 36982.2 1825.89  18
   1  -4  10 34322.3 1411.40  23
   1   4 -10 33874.4 1938.74  22
  -1   4  10 30943.4 1378.85   2
  -1  -4 -10 35078.6 1829.28   7
   1   4 -10 32785.2 1697.12   9
  -1  -4 -10 35598.6 1717.62   8
  -1  -4  -9 10530.5 916.456   7
  -1  -4  -9 10099.6 873.482  18
   1  -4   9 11101.7 982.927  19
   1   4  -9 12918.0 1071.41  22
  -1   4   9 10970.0 690.847   2
   1   4  -9 11123.2 875.181   9
  -1  -4  -9 10380.3 831.347   8
  -1  -4  -8 99286.2 3551.72   7
  -1  -4  -8 100969. 3624.48   5
   1  -4   8 97487.3 3658.91  19
  -1  -4  -8 94850.8 3507.16  18
   1   4  -8 102399. 3762.37  22
   1  -4   8 95962.1 3595.46  21
  -1   4   8 98477.1 3087.53   2
   1   4  -8 101508. 3447.13   9
  -1  -4  -8 96121.1 3352.52   8
   1  -4   7 22023.5 1353.95  21
   1   4  -7 25736.3 1518.71  22
  -1  -4  -7 21695.7 1299.90   7
  -1  -4  -7 23653.8 1330.60  18
   1  -4   7 23612.5 1444.40  19
   1   4  -7 23453.5 1265.49   9
  -1  -4  -7 22411.8 1194.31   8
   1   4  -6 11147.6 951.872  22
   1  -4   6 10156.1 855.166  21
  -1  -4  -6 11463.2 871.407   7
   1  -4   6 11607.3 947.320  19
  -1  -4  -6 10488.7 832.524  18
   1   4  -6 11726.1 818.706   9
  -1  -4  -6 9430.80 708.013   8
   1  -4   5 11913.4 914.985  21
   1   4  -5 14426.3 1050.89  22
  -1  -4  -5 11689.2 863.541   7
   1  -4   5 11015.4 914.867  19
  -1  -4  -5 13298.4 904.855  18
   1   4  -5 10834.5 779.986   9
  -1  -4  -5 10298.3 716.050   8
   1  -4   4 24687.8 1345.63  21
   1   4  -4 22571.4 1362.89  22
  -1  -4  -4 25384.0 1298.13   7
  -1  -4  -4 24305.6 1348.97   5
  -1  -4  -4 24189.8 1256.06  18
   1  -4   4 23425.8 1374.15  19
   1   4  -4 22178.9 1160.43   9
  -1  -4  -4 21944.3 1073.34   8
   1  -4   3 62970.5 2436.49  21
   1   4  -3 60609.5 2511.52  22
  -1  -4  -3 59567.3 2303.62   7
  -1  -4  -3 61261.2 2426.02   5
  -1  -4  -3 59877.1 2285.26  18
   1  -4   3 63690.8 2516.87  19
  -1   4   3 60057.6 2564.24   9
   1   4  -3 61013.7 2227.98   9
  -1  -4  -3 60360.0 2072.78   8
   1   4  -2 90670.5 3257.79  22
   1  -4   2 89055.3 3140.21  21
  -1  -4  -2 93515.9 3186.56   5
  -1  -4  -2 92817.6 3044.40   7
  -1  -4  -2 85562.2 2979.96  18
   1  -4   2 89275.4 3225.90  19
  -1  -4  -2 84198.3 2707.22   8
   1   4  -2 88281.5 2934.44   9
  -1   4   2 88683.0 3342.49   9
   1  -4   1 1693.62 321.959  21
   1   4  -1 1427.75 321.159  22
  -1  -4  -1 1591.85 311.268   5
  -1  -4  -1 1771.22 302.905   7
   1  -4   1 1782.82 349.976  19
  -1  -4  -1 1543.75 278.245  18
  -1   4   1 1676.57 370.770   9
  -1  -4  -1 1753.64 223.040   8
   1   4  -1 1883.33 289.157   9
  -1   4   0 533.352 244.254  22
   1  -4   0 405.045 185.590  21
   1   4   0 533.423 221.163  22
  -1  -4   0 314.452 159.801   5
   1  -4   0 209.597 160.019  19
  -1  -4   0 348.793 170.879  20
  -1  -4   0 480.902 164.495  18
  -1  -4   0 303.792 99.2967   8
  -1   4   0 505.965 227.082   9
   1   4   1 2145.48 387.019  22
  -1   4  -1 2215.05 423.467  22
   1  -4  -1 2780.57 389.968  21
  -1  -4   1 2652.63 385.285   5
  -1  -4   1 2628.27 384.653  20
  -1  -4   1 2060.33 296.799  18
  -1  -4   1 2130.43 187.478   8
  -1   4  -1 2853.13 461.979   9
   1  -4  -2 88293.9 3017.28  21
  -1   4  -2 88811.6 3312.51  22
   1   4   2 91078.4 3144.16  22
  -1  -4   2 86544.2 3008.52   5
  -1  -4   2 88785.9 3042.59  20
  -1  -4   2 81647.5 2745.84  18
  -1   4  -2 83442.7 3289.67   9
  -1   4  -3 61743.2 2543.68  22
   1   4   3 62141.4 2367.69  22
   1  -4  -3 58186.3 2232.64  21
   1  -4  -3 60170.3 2312.40  20
  -1  -4   3 55923.6 2203.38   5
  -1  -4   3 57804.8 2244.51  20
  -1  -4   3 56396.5 1985.08  18
  -1   4  -3 58824.4 2560.69   9
  -1   4  -4 24591.9 1454.88  22
   1   4   4 25457.2 1335.81  22
   1  -4  -4 25011.6 1234.27  21
  -1   4  -4 24652.0 1481.92   9
   1  -4  -4 22127.7 1227.55  20
  -1  -4   4 22452.2 1189.74  20
  -1  -4   4 21365.8 970.792  18
  -1   4  -4 23188.2 1029.21   4
  -1  -4   4 22018.7 1169.83   5
  -1  -4   5 12742.4 817.588   5
  -1   4  -5 11194.9 630.255   4
  -1  -4   5 10960.3 600.463  18
  -1  -4   5 12611.8 829.818  20
   1  -4  -5 12456.2 876.783  20
  -1   4  -5 10345.9 930.539  22
   1   4   5 11311.3 848.177  22
  -1   4  -5 11732.5 746.131  24
  -1   4  -5 10148.6 942.677   9
  -1   4  -6 10230.8 574.163   4
  -1  -4   6 11996.4 579.566  18
   1  -4  -6 12140.9 858.059  20
  -1  -4   6 12490.6 817.427  20
  -1   4  -6 11636.6 986.431  22
  -1   4  -6 11102.8 739.021  24
  -1   4  -6 11533.9 1013.26   9
  -1   4  -7 19436.7 785.850   4
  -1  -4   7 22134.1 1131.97  20
  -1  -4   7 18708.0 743.830  18
   1  -4  -7 20558.5 1162.79  20
  -1   4  -7 20877.8 1421.02   9
  -1   4  -7 20635.7 1059.00  24
  -1   4  -7 21088.5 1385.84  22
  -1   4  -8 98349.6 3194.21  24
   1  -4  -8 100956. 3386.18  20
  -1  -4   8 95729.5 3207.28  20
  -1   4  -8 92885.8 3737.72   9
   1   4   8 94158.9 3042.62   2
  -1  -4   8 101129. 3556.93  21
  -1   4  -8 96625.5 3722.91  22
  -1   4  -9 8403.12 665.280  24
   1  -4  -9 9240.58 759.243  20
  -1  -4   9 9249.58 688.529  20
  -1   4  -9 9521.71 966.903   9
   1   4   9 7928.59 587.610   2
  -1  -4   9 9533.95 847.930  21
  -1   4  -9 10484.1 963.888  22
  -1   4 -10 34863.7 1560.91  24
  -1  -4  10 34938.0 1798.78  21
  -1   4 -10 37603.0 2012.20  22
   1  -4 -10 35247.9 1659.82  20
  -1  -4  10 33105.3 1487.34  20
  -1   4 -10 37207.0 2077.08   9
   1   4  10 35778.3 1457.75   2
  -1   4 -11 18300.3 1036.78  24
  -1   4 -11 17549.7 1349.67  22
  -1  -4  11 17608.6 1208.35  21
  -1  -4  11 16060.1 827.313   1
   1  -4 -11 16720.7 1116.21  18
  -1  -4  11 16475.7 933.140  20
   1  -4 -11 15316.2 1043.46  20
  -1  -4  11 16332.7 1211.83  19
  -1   4 -11 17146.5 1370.94   9
   1   4  11 16983.3 919.589   2
  -1   4 -12 16424.6 1023.01  24
  -1  -4  12 18414.5 1263.46  21
  -1   4 -12 19326.0 1444.29  22
  -1  -4  12 18142.1 887.760   1
  -1  -4  12 17983.8 967.070  20
   1  -4 -12 19120.5 1205.71  18
   1  -4 -12 19668.8 1179.11  20
  -1  -4  12 19305.7 1331.94  19
  -1   4 -12 16783.4 1390.90   9
   1   4  12 17753.6 964.981   2
  -1   4 -13 2878.51 418.031  24
  -1  -4  13 3022.23 521.291  21
  -1   4 -13 3227.66 606.093  22
  -1  -4  13 3121.67 333.894   1
  -1  -4  13 2647.52 504.125  19
  -1  -4  13 2623.67 339.890  20
   1  -4 -13 3048.16 478.621  18
  -1   4 -13 2244.70 525.885   9
   1   4  13 3008.68 383.615   2
  -1   4 -14 29623.0 1478.90  24
  -1  -4  14 27140.7 1696.41  19
   1  -4 -14 29075.4 1614.39  18
  -1  -4  14 29093.6 1677.06  21
  -1   4 -14 29086.4 1903.44  22
  -1  -4  14 28629.3 1194.87   1
   1   4  14 30939.4 1378.56   2
  -1   4 -14 29139.8 1962.96   9
  -1  -4  15 27706.0 1662.05  21
  -1   4 -15 28296.7 1909.76  22
  -1  -4  15 25157.7 1845.81   6
  -1  -4  15 27376.5 1729.30  19
   1  -4 -15 29893.0 1658.74  18
  -1   4 -15 28730.3 1479.00  24
   1   4  15 27762.3 1334.50   2
  -1   4 -15 29666.4 2005.63   9
  -1  -4  16 16566.9 1244.73  21
  -1   4 -16 17061.8 1467.05  22
  -1  -4  16 17206.1 1491.22   6
  -1  -4  16 16361.4 1315.98  19
   1  -4 -16 18037.0 1258.81  18
  -1   4 -16 16126.6 1088.51  24
   1   4  16 14720.9 943.113   2
  -1   4 -16 14667.8 1427.07   9
  -1  -4  17 15254.7 1201.01  21
  -1   4 -17 15409.6 1430.95  22
  -1  -4  17 16470.3 1343.06  19
   1  -4 -17 15779.8 1201.87  18
  -1  -4  17 15191.5 1453.39   6
  -1   4 -17 13801.6 1016.07  24
   1   4  17 15146.2 958.383   2
  -1   4 -17 15459.2 1481.31   9
   1   4  18 18916.5 1162.68  26
  -1   4 -18 18019.4 1194.75  24
  -1  -4  18 20194.2 1397.66  21
  -1   4 -18 19883.1 1666.29  22
  -1  -4  18 18300.0 1446.15  19
   1  -4 -18 17931.7 1334.29  18
  -1  -4  18 16161.5 1553.95   6
  -1   4 -18 17545.2 1106.08  14
   1  -4 -18 18140.4 1123.42  14
  -1  -4  18 17709.2 1067.06  10
  -1   4 -18 17424.1 1639.08   9
   1   4  18 19552.7 1119.71   2
   1   4  19 1389.68 323.688  26
  -1  -4  19 1381.83 276.498  26
  -1   4 -19 1634.56 366.497  24
  -1  -4  19 1558.95 397.360  21
  -1   4 -19 1966.79 556.934  22
  -1  -4  19 1321.51 392.938  19
   1  -4 -19 1569.77 424.999  18
  -1  -4  19 1256.24 488.328   6
   1  -4 -19 1482.64 331.296  14
   1   4  19 1825.01 355.601   2
   1  -4 -19 2739.79 544.714   8
  -1  -4  19 1616.73 315.389  10
  -1   4 -19 1619.85 508.682   9
  -1   4 -19 1238.71 310.175  14
   1   4  20 3652.30 512.657  26
  -1  -4  20 2730.03 397.480  26
  -1   4 -20 3670.64 551.359  24
  -1   4 -20 3036.07 678.947  22
  -1  -4  20 2563.63 506.972  21
  -1  -4  20 2857.44 587.588  19
   1  -4 -20 3170.01 584.036  18
  -1  -4  20 3429.78 768.642   6
  -1   4 -20 3588.41 517.700  14
   1  -4 -20 2360.20 420.317  14
   1  -4 -20 3487.16 635.155   8
  -1  -4  20 2951.29 429.893  10
  -1   4 -20 3386.85 762.305   9
   1   4  20 3469.42 477.288   2
  -1   4 -21 1136.54 332.236  24
  -1   4 -21 1109.41 447.035  22
  -1  -4  21 1268.48 415.637  19
   1  -4 -21 1297.23 389.465  18
  -1  -4  21 737.014 422.095   6
   1  -4 -21 921.999 276.827  14
   1   4  21 813.705 266.612   2
   1  -4 -21 1541.51 439.466   8
  -1  -4  21 1153.59 281.604  10
  -1   4 -21 464.873 354.708   9
   1   4  21 1047.82 303.491  26
  -1  -4  21 1034.99 268.724  26
   1   4  22 2357.64 437.586  26
  -1  -4  22 2448.24 391.034  26
  -1   4 -22 2263.63 459.128  24
  -1   4 -22 2211.61 627.362  22
  -1  -4  22 2390.40 564.323  19
   1  -4 -22 1959.22 475.832  18
  -1  -4  22 1924.00 624.809   6
   1  -4 -22 1993.95 402.376  14
   1   4  22 2197.04 404.250   2
   1  -4 -22 2555.11 599.743   8
  -1  -4  22 2422.60 395.314  10
  -1   4 -22 2804.76 717.593   9
  -1  -4  22 2278.76 417.022  11
   1   4  23 2233.65 452.374  26
  -1  -4  23 2678.22 422.111  26
  -1   4 -23 2436.92 483.063  24
  -1   4 -23 2192.49 637.844  22
  -1  -4  23 2430.47 560.692  19
   1   4  23 2567.36 624.712  19
  -1  -4  23 3303.20 785.234   6
   1  -4 -23 1937.11 406.559  14
   1   4  23 3133.67 490.258   2
   1  -4 -23 2948.26 632.797   8
  -1  -4  23 2659.20 419.622  10
  -1   4 -23 2506.40 687.752   9
  -1  -4  23 2581.20 447.049  11
   1   4  24 4177.57 613.602  26
  -1  -4  24 3969.71 510.208  26
  -1   4 -24 4864.20 678.731  24
  -1  -4  24 3411.74 579.310  23
  -1   4 -24 4788.08 943.824  22
   1   4  24 4484.80 831.430  19
  -1  -4  24 3835.06 858.806   6
   1  -4 -24 4406.87 598.542  14
   1   4  24 4610.05 601.055   2
   1  -4 -24 4746.97 798.742   8
  -1   4 -24 5587.20 1030.64   9
  -1  -4  24 4217.60 527.563  10
  -1  -4  24 4188.21 563.938  11
  -1  -4  25 9573.04 808.116  26
   1   4  25 7664.40 832.582  26
  -1   4 -25 11070.6 1012.41  24
  -1  -4  25 9506.17 963.338  23
  -1   4 -25 9102.26 1268.06  22
   1   4  25 9635.85 1248.06  19
  -1  -4  25 8219.67 1278.22   6
   1  -4 -25 9696.60 898.815  14
   1   4  25 9522.82 875.885   2
  -1  -4  25 9819.80 806.290  10
  -1   4 -25 9030.37 1335.02   9
   1  -4 -25 11049.8 1233.88   8
  -1  -4  25 9943.43 875.428  11
   1   4  26 20732.6 1384.19  26
  -1  -4  26 19714.8 1206.83  26
  -1   4 -26 20798.3 1432.82  24
  -1  -4  26 18295.0 1372.19  23
  -1   4 -26 17868.6 1812.21  22
   1   4  26 20661.5 1830.46  19
  -1  -4  26 19228.7 1975.44   6
   1   4  26 18569.2 1844.61   6
   1  -4 -26 18641.1 1279.43  14
   1   4  26 20170.5 1307.48   2
   1  -4 -26 18788.5 1678.07   8
  -1   4 -26 18325.7 1922.58   9
  -1  -4  26 17978.2 1215.52  11
   1   4  27 5481.00 711.336  26
  -1  -4  27 6360.39 671.071  26
  -1   4 -27 6578.56 811.208  24
  -1  -4  27 7230.54 845.829  23
  -1   4 -27 6439.85 1076.45  22
   1   4  27 6613.16 1018.02  19
   1   4  27 6365.48 1082.22   6
  -1  -4  27 5106.84 1056.36   6
   1  -4 -27 6984.32 772.951  14
   1   4  27 7170.94 767.830   2
   1  -4 -27 6459.49 988.342   8
  -1   4 -27 6594.96 1185.47   9
  -1  -4  27 5377.26 656.589  11
   1   4  28 5068.74 686.688  26
  -1  -4  28 5102.42 591.730  26
  -1   4 -28 4592.12 681.908  24
  -1  -4  28 5241.05 731.643  23
  -1   4 -28 5250.20 971.837  22
   1   4  28 4833.60 871.727  19
   1  -4 -28 5340.90 909.944   8
  -1   4 -28 4971.74 1009.12   9
   1   4  28 5542.00 685.491   2
  -1  -4  28 4601.12 600.076  11
   1   4  28 5777.27 1026.81   6
   1  -4 -28 5984.40 704.626  14
   1  -4 -29 5332.84 662.664  14
   1   4  29 4189.74 600.761   2
  -1  -4  29 5258.65 726.196  23
  -1   4 -29 4558.18 689.217  24
  -1  -4  29 5291.76 636.101  11
   1   4  29 4853.28 683.139  26
  -1  -4  29 5464.53 608.032  26
   1  -4 -30 5230.27 650.120  14
   1   4  30 4268.29 612.128   2
  -1  -4  30 4344.04 662.806  23
  -1   4 -30 5311.18 719.809  24
  -1  -4  30 4344.25 567.221  11
   1   4  30 5062.43 695.021  26
  -1  -4  30 4152.35 528.021  26
  -1   4 -31 3263.93 523.345  14
   1  -4 -31 2588.23 463.354  14
   1   4  31 2707.95 488.549   2
  -1  -4  31 4070.40 620.211  23
   1   4  31 3124.16 512.232  23
  -1   4 -31 4160.40 634.801  24
  -1  -4  31 3327.56 490.357  11
  -1  -4  31 3155.51 463.707  26
   1   4  31 4321.74 615.286  26
  -1   4 -32 6850.40 738.226  14
   1  -4 -32 6114.52 677.558  14
   1   4  32 5656.20 679.195   2
  -1  -4  32 7234.26 810.446  23
  -1   4 -32 5978.90 740.305  24
   1   4  32 5989.24 678.045  23
  -1  -4  32 5456.17 606.218  11
   1   4  32 7046.97 768.683  26
  -1  -4  32 6345.99 629.483  26
   1   4  33 804.123 275.034  26
  -1  -4  33 1131.89 270.165  26
  -1  -4  33 743.763 247.790   3
   1   4  33 1028.50 302.242   2
   1   4  33 1209.84 319.227  23
  -1  -4  33 1004.94 318.479  23
  -1   4 -33 1188.37 344.026  24
  -1  -4  33 1043.05 276.451  11
  -1   4 -33 1528.71 359.526  14
   1  -4 -33 1421.26 332.265  14
  -1  -4  34 5670.42 678.099  23
   1   4  34 5861.83 642.737   2
  -1   4 -34 5736.18 639.021  14
   1   4  34 5620.36 624.201  23
  -1   4 -34 5771.63 684.202  24
   1   4  34 5894.92 662.707  26
  -1  -4  34 5711.01 556.686  26
  -1  -4  34 5993.12 599.454   3
  -1   4 -35 10228.9 823.008  14
  -1   4 -35 10955.8 908.661  24
   1   4  35 10282.4 810.542  23
   1   4  35 10615.4 871.343  26
  -1  -4  35 9464.44 727.031   3
   1   4  36 1628.63 312.854  23
   1   4  36 1572.85 339.564  26
  -1   4 -36 1267.25 300.728  14
  -1   4 -36 1288.17 306.576  24
   1  -4 -37 7975.30 729.926  27
  -1   4 -37 9169.59 701.273  14
   1   4  37 8687.72 680.117  23
  -1   4 -37 8873.26 735.402  24
   1  -4 -38 8671.73 711.351  27
  -1   4 -38 9679.02 677.611  14
   1   4  38 9077.18 654.650  23
  -1   4 -38 8452.95 678.831  24
   1  -4 -39 6138.73 543.509  27
  -1   4 -39 6134.86 495.107  14
   1  -4 -40 4614.19 410.931  27
  -1   4 -40 4132.15 366.957  14
   1  -5  39 3410.32 304.038  26
   1  -5  38 2649.11 304.443  26
  -1   5  38 2330.92 276.355  13
   1  -5  37 1605.40 271.600  26
   1   5 -37 1522.50 212.512  14
   1  -5  36 1986.14 318.918  26
  -1  -5 -36 1648.10 290.268  27
   1   5 -36 2399.62 299.147  14
   1   5 -35 13606.0 801.397  14
   1  -5  35 13836.3 874.506  26
  -1  -5 -35 12745.8 879.648  27
  -1   5  35 11023.5 835.819   2
  -1   5  34 6595.46 659.872   2
   1  -5  34 7693.73 674.233  26
   1   5 -34 7584.88 624.690  14
  -1  -5 -34 7019.88 693.004  27
   1   5 -34 6138.79 590.246  24
   1  -5  33 33157.0 1669.42  23
  -1   5  33 30412.4 1599.30   2
   1  -5  33 36571.9 1654.96  26
   1   5 -33 35474.7 1564.71  14
  -1  -5 -33 32012.8 1667.06  27
   1   5 -33 31840.5 1559.35  24
   1  -5  32 2783.17 461.888  23
   1  -5  32 2618.86 436.220  26
  -1  -5 -32 2642.81 474.095  27
   1   5 -32 2232.27 383.490  14
  -1  -5 -32 2785.83 483.174  14
  -1  -5 -32 2153.05 349.894  24
   1   5 -32 2315.46 402.925  24
  -1   5  32 2928.45 469.417   2
   1  -5  31 812.301 297.252  23
  -1   5  31 560.915 259.397   2
  -1  -5 -31 856.873 308.275  27
   1  -5  31 341.125 209.892  26
   1   5 -31 556.071 220.730  14
  -1  -5 -31 740.947 292.772  14
  -1  -5 -31 498.760 198.050  24
   1   5 -31 150.322 165.548  24
   1  -5  30 6796.13 759.778  23
  -1   5  30 6652.57 728.987   2
   1  -5  30 6177.02 682.781  26
   1   5 -30 7762.44 728.197  14
  -1  -5 -30 6100.97 736.112  14
  -1  -5 -30 6353.46 772.237  27
  -1  -5 -30 6575.47 645.293  24
  -1   5  30 6006.01 586.107  23
   1   5 -30 7063.60 723.778  24
   1  -5  29 4421.88 586.582  26
  -1   5  29 5313.03 666.565   2
  -1  -5 -29 4986.72 567.788  24
  -1   5  29 4264.25 502.759  23
   1   5 -29 4794.57 610.205  24
  -1  -5 -29 4960.17 679.354  14
   1   5 -29 5806.08 656.737  14
   1  -5  29 5079.69 668.828  23
   1  -5  28 19389.2 1265.74  26
  -1  -5 -28 17798.9 1133.02  24
  -1   5  28 17672.8 1097.96  23
   1   5 -28 18668.8 1253.82  24
  -1   5  28 20531.8 1326.14   2
   1   5 -28 18220.5 1213.36  14
  -1  -5 -28 19574.6 1359.67  14
   1  -5  28 19390.3 1328.83  23
   1  -5  27 23327.0 1500.56  23
   1   5 -27 23167.3 2205.42  22
   1  -5  27 23217.1 2080.98  19
  -1   5  27 22897.7 1917.22   4
  -1  -5 -27 21469.1 2056.89   7
  -1   5  27 21901.7 2064.05   6
  -1  -5 -27 23923.8 1326.78  24
  -1   5  27 22515.1 1256.01  23
   1   5 -27 23253.8 1434.70  24
  -1   5  27 23989.7 1473.84   2
   1   5 -27 22606.0 1378.56  14
  -1  -5 -27 22352.6 1495.11  14
   1  -5  27 24053.1 1440.29  26
   1  -5  26 2709.55 722.401  19
  -1  -5 -26 2626.10 727.052   7
  -1   5  26 3038.13 696.159   4
  -1  -5 -26 2430.46 599.503   5
   1  -5  26 1812.97 546.243  21
  -1   5  26 2216.84 381.192  23
   1  -5  26 2387.47 472.735  23
   1   5 -26 2551.67 733.510  22
  -1   5  26 2400.60 468.612   2
   1   5 -26 2829.76 471.771  14
  -1  -5 -26 1925.40 365.400  24
   1   5 -26 2079.76 429.661  24
  -1  -5 -25 7261.54 701.973  24
   1   5 -25 7252.44 776.549  24
   1  -5  25 8911.20 1271.61  19
  -1  -5 -25 7794.35 1190.78   7
  -1  -5 -25 7802.04 1076.13   5
  -1   5  25 8938.38 1167.64   4
   1  -5  25 8445.72 861.772  23
   1  -5  25 8253.71 1120.38  21
   1   5 -25 6940.33 1200.90  22
  -1   5  25 7157.62 771.623   2
   1   5 -25 7148.30 757.626  14
  -1  -5 -25 6813.79 1062.56   8
  -1  -5 -24 4348.96 534.297  24
   1   5 -24 4057.76 573.516  24
   1  -5  24 4962.89 948.443  19
  -1  -5 -24 3634.43 842.889   7
  -1  -5 -24 4886.16 857.029   5
  -1   5  24 4265.74 801.387   4
   1  -5  24 4591.54 638.329  23
   1   5 -24 4020.82 920.808  22
   1  -5  24 4920.99 872.807  21
  -1   5  24 4001.02 578.325   2
   1   5 -24 4950.36 614.939  14
  -1  -5 -24 3683.13 775.946   8
  -1  -5 -23 4859.74 562.202  24
   1   5 -23 6126.67 687.737  24
   1  -5  23 5744.32 711.017  23
   1  -5  23 6049.42 956.348  21
   1   5 -23 6295.75 1124.89  22
   1  -5  23 4789.72 946.529  19
  -1  -5 -23 4718.07 854.152   5
  -1  -5 -23 3927.55 844.732   7
  -1   5  23 6190.17 975.324   4
  -1   5  23 6959.18 729.998   2
   1   5 -23 6022.80 681.130  14
  -1  -5 -23 5583.26 926.070   8
  -1   5  22 25726.7 1494.31   2
  -1  -5 -22 25070.8 1341.16  24
   1   5 -22 26758.0 1499.83  24
   1  -5  22 25973.3 2033.22  21
   1  -5  22 26456.6 1545.03  23
   1   5 -22 27180.1 2310.98  22
   1  -5  22 27566.0 2230.44  19
  -1  -5 -22 26991.9 2180.59   7
  -1  -5 -22 25211.8 1954.05   5
  -1   5  22 27183.4 2028.93   4
   1   5 -22 25885.3 1466.25  14
  -1  -5 -22 23564.9 1915.36   8
  -1  -5 -22 24382.6 1405.23  28
   1   5 -21 2630.93 457.068  24
   1  -5  21 3127.88 512.328  23
   1  -5  21 3768.85 757.213  21
   1   5 -21 2631.00 729.089  22
   1  -5  21 2796.61 692.634  19
  -1  -5 -21 2894.28 646.420   5
  -1  -5 -21 3329.82 760.079   7
  -1   5  21 2922.73 660.352   4
   1   5 -21 2367.51 434.253  14
  -1   5  21 2596.10 456.324   2
  -1  -5 -21 2643.32 627.185   8
   1   5 -21 1543.61 474.147   9
  -1  -5 -21 2633.22 436.692  28
   1   5 -20 1040.83 294.395  24
   1  -5  20 839.595 272.608  23
   1  -5  20 939.860 398.125  21
   1   5 -20 1175.74 465.640  22
   1  -5  20 1628.59 550.921  19
  -1  -5 -20 671.286 354.830   8
   1   5 -20 1045.12 413.461   9
  -1  -5 -20 1230.69 447.760   5
  -1   5  20 690.570 338.028   4
  -1  -5 -20 952.774 411.799   7
  -1   5  20 1097.28 303.344   2
   1   5 -20 830.593 271.995  14
  -1  -5 -20 1142.36 294.469  28
   1   5 -19 9233.17 820.600  24
  -1  -5 -19 9634.35 1239.61   7
  -1   5  19 9654.65 1149.20   4
  -1  -5 -19 10612.9 1202.51   5
   1   5 -19 8703.06 1088.23   9
  -1  -5 -19 10191.4 1166.15   8
   1  -5  19 10238.9 886.139  23
   1  -5  19 12809.6 1327.75  21
   1   5 -19 9932.28 1315.49  22
  -1  -5 -19 9490.96 813.006  28
  -1   5  19 9327.65 819.308   2
   1   5 -18 5805.62 642.636  24
  -1   5  18 7310.08 986.582   4
  -1  -5 -18 7345.82 993.116   5
  -1  -5 -18 8491.44 1107.67   7
  -1  -5 -18 7607.62 967.943   8
   1   5 -18 6211.69 901.683   9
   1  -5  18 7384.45 729.343  23
   1   5 -18 7198.31 1122.58  22
   1  -5  18 7399.59 1021.94  21
  -1  -5 -18 6859.35 676.450  28
   1  -5  18 7253.65 757.583  27
  -1   5  18 7394.03 715.558   2
   1   5 -17 25084.1 1334.22  24
  -1  -5 -17 25347.2 1889.57   7
  -1  -5 -17 23650.4 1788.27   5
   1   5 -17 22814.1 1718.15   9
  -1  -5 -17 24664.7 1752.83   8
   1  -5  17 23535.3 1355.54  23
   1  -5  17 21637.3 1762.42  21
   1   5 -17 21116.7 1892.05  22
   1  -5  17 24264.7 1417.05  27
  -1  -5 -17 21901.2 1276.36  28
  -1   5  17 25900.1 1381.24   2
   1   5 -16 6485.61 633.505  24
   1   5 -16 5943.20 836.034   9
  -1  -5 -16 5869.96 813.182   8
  -1  -5 -16 6192.29 894.081   7
  -1  -5 -16 6727.03 922.827   5
   1  -5  16 5815.14 865.126  21
   1  -5  16 5165.46 593.620  23
   1   5 -16 6556.48 994.940  22
   1  -5  16 6160.89 670.190  27
  -1  -5 -16 6670.66 642.502  28
  -1   5  16 6159.47 621.839   2
   1   5 -15 5912.92 590.671  24
   1  -5  15 5449.35 594.609  23
   1  -5  15 6142.48 876.984  21
   1   5 -15 7664.27 1059.59  22
  -1  -5 -15 5148.21 749.375   8
   1   5 -15 6929.59 874.712   9
  -1  -5 -15 6905.13 926.256   7
  -1  -5 -15 5447.04 814.544   5
  -1  -5 -15 5697.58 643.231  14
  -1   5  15 6782.42 637.510   2
   1  -5  15 6182.76 655.823  27
  -1   5  14 36962.5 1649.94   2
   1   5 -14 35383.8 1585.34  24
   1  -5  14 35317.6 1635.55  23
   1   5 -14 35296.6 2319.80  22
   1  -5  14 38804.4 2331.33  19
  -1  -5 -14 32735.4 2093.08   7
  -1  -5 -14 34417.1 2130.02   5
  -1  -5 -14 32181.7 1408.40   1
  -1  -5 -14 32679.8 1678.90  14
  -1  -5 -14 34912.9 1989.37   8
   1   5 -14 37727.6 2099.61   9
   1  -5  14 35219.5 1688.79  27
   1   5 -13 6617.48 600.692  24
   1  -5  13 7141.94 650.297  23
   1   5 -13 7272.23 984.626  22
   1  -5  13 6662.42 927.110  19
  -1  -5 -13 7181.48 904.648   7
  -1  -5 -13 7356.70 908.572   5
  -1  -5 -13 6717.23 666.824  14
  -1  -5 -13 7067.18 559.118   1
  -1   5  13 6921.43 626.240   2
   1   5 -13 5987.58 794.376   9
  -1  -5 -13 7811.74 852.821   8
  -1  -5 -12 8473.81 936.214  18
   1  -5  12 10073.9 1080.99  19
  -1  -5 -12 7888.34 951.049   5
  -1  -5 -12 9423.65 991.162   7
  -1   5  12 9182.57 714.976   2
  -1  -5 -12 9150.11 648.825   1
   1  -5  12 8834.97 714.889  23
   1   5 -12 10395.1 1139.87  22
   1   5 -12 9300.91 947.468   9
  -1  -5 -12 8248.17 860.355   8
   1  -5  11 26276.4 1779.16  19
  -1  -5 -11 24248.5 1611.68  18
  -1  -5 -11 24028.0 1612.33   7
  -1  -5 -11 23750.8 1643.23   5
  -1   5  11 24198.3 1239.24   2
  -1  -5 -11 24200.8 1148.62   1
   1  -5  11 26648.9 1276.59  23
   1  -5  11 22947.4 1611.31  21
   1   5 -11 22759.2 1736.26  22
   1   5 -11 23774.2 1543.74   9
  -1  -5 -11 24433.6 1498.13   8
   1  -5  10 8824.60 990.357  19
  -1  -5 -10 8099.80 868.984  18
  -1  -5 -10 6911.73 821.712   7
  -1  -5 -10 8173.69 931.398   5
  -1   5  10 10164.1 719.916   2
  -1  -5 -10 8340.66 618.269   1
   1  -5  10 8341.86 930.354  21
   1   5 -10 10962.8 1132.97  22
   1   5 -10 8982.91 885.960   9
  -1  -5 -10 10782.7 915.284   8
  -1  -5  -9 9352.72 920.678  18
   1  -5   9 8910.51 974.985  19
  -1  -5  -9 9567.75 931.105   7
  -1   5   9 9219.37 691.154   2
  -1  -5  -9 8910.68 640.907   1
   1   5  -9 11160.3 1120.74  22
   1  -5   9 9611.70 981.225  21
   1   5  -9 9561.42 878.839   9
  -1  -5  -9 8091.53 772.985   8
   1  -5   8 75114.6 3197.39  19
  -1  -5  -8 69590.6 2921.88  18
  -1  -5  -8 70860.1 2944.47   7
  -1   5   8 70798.8 2494.14   2
  -1  -5  -8 72154.8 2438.12   1
   1  -5   8 72938.8 3090.24  21
   1   5  -8 70304.2 3201.02  22
   1   5  -8 68259.0 2822.92   9
  -1  -5  -8 68364.1 2713.74   8
   1  -5   7 1660.76 422.972  19
  -1  -5  -7 1866.89 396.445  18
  -1  -5  -7 2056.06 416.926   7
  -1   5   7 1254.79 250.206   2
   1  -5   7 1304.73 378.431  21
   1   5  -7 1462.43 408.132  22
   1   5  -7 1253.29 322.437   9
  -1  -5  -7 1627.72 329.719   8
   1  -5   6 7552.05 846.450  19
  -1  -5  -6 6199.66 704.165  18
  -1   5   6 5810.61 534.153   2
  -1  -5  -6 7215.99 729.462   7
  -1  -5  -6 6956.53 781.870   5
   1  -5   6 6993.07 797.413  21
   1   5  -6 7401.28 870.652  22
   1   5  -6 7313.79 724.630   9
  -1  -5  -6 6738.90 628.673   8
  -1  -5  -5 28411.3 1537.61  18
   1  -5   5 27438.7 1673.24  19
  -1   5   5 26658.4 1243.21   2
  -1  -5  -5 25147.4 1445.03   7
  -1  -5  -5 24411.4 1528.85   5
   1  -5   5 26924.4 1620.53  21
   1   5  -5 27541.0 1726.81  22
   1   5  -5 28427.0 1484.83   9
  -1  -5  -5 24325.4 1264.25   8
  -1  -5  -4 27745.7 1488.97  18
   1  -5   4 26057.2 1620.48  19
  -1  -5  -4 26646.7 1436.58   7
  -1  -5  -4 26591.0 1567.29   5
  -1   5   4 25785.0 1219.74   2
   1   5  -4 27297.2 1683.51  22
   1  -5   4 28668.4 1627.76  21
   1   5  -4 26416.6 1420.11   9
  -1  -5  -4 24392.7 1224.36   8
  -1  -5  -3 79666.7 2917.12  18
   1  -5   3 75093.0 3133.13  19
  -1   5   3 77164.6 2577.78  25
  -1  -5  -3 79174.3 2859.75   7
  -1  -5  -3 75002.3 3023.54   5
   1   5  -3 81425.3 3262.01  22
   1  -5   3 74294.8 3049.77  21
  -1  -5  -3 71072.2 2527.70   8
   1   5  -3 76224.3 2842.30   9
  -1   5   3 76203.4 3249.73   9
  -1  -5  -2 65870.5 2683.78  18
  -1   5   2 73184.4 2475.37  25
  -1  -5  -2 72326.7 2669.99   7
  -1  -5  -2 73395.2 2910.61   5
   1   5  -2 79310.4 3127.66  22
   1  -5   2 77467.8 2991.59  21
  -1  -5  -2 70149.9 2375.01   8
  -1   5   2 76649.1 3186.01   9
   1   5  -2 69260.6 2697.25   9
  -1  -5  -1 91257.6 3255.09  18
  -1   5   1 93271.8 3027.88  25
  -1  -5  -1 100695. 3511.57   5
   1  -5   1 101372. 3584.22  21
   1   5  -1 98012.6 3661.13  22
  -1   5   1 95247.7 3758.34   9
  -1  -5  -1 88167.3 2830.62   8
  -1  -5   0 13584.4 1035.34  20
  -1  -5   0 13446.5 906.920  18
  -1   5   0 13184.7 798.978  25
  -1  -5   0 12493.3 973.969   5
   1  -5   0 12496.1 1002.28  20
   1   5   0 13647.5 1091.52  22
   1  -5   0 14331.0 1052.51  21
  -1   5   0 15597.8 1235.24   9
  -1  -5   0 12714.1 632.119   8
  -1  -5   1 95730.3 3499.19  20
   1  -5  -1 93966.3 3504.11  20
  -1  -5   1 87356.2 3168.65  18
  -1  -5   1 95094.7 3428.31   5
  -1   5  -1 98632.2 3106.41  25
   1   5   1 101161. 3678.77  22
   1  -5  -1 94129.4 3475.63  21
  -1   5  -1 96356.6 3797.82   9
   1  -5  -2 70334.2 2830.05  20
  -1  -5   2 72669.4 2821.17  20
  -1  -5   2 69384.4 2509.12  18
  -1  -5   2 67524.8 2701.79   5
  -1   5  -2 67871.5 2506.86  24
  -1   5  -2 69368.1 2428.84  25
  -1   5  -2 67295.3 3028.39  22
   1   5   2 73623.1 2950.84  22
   1  -5  -2 73190.8 2829.89  21
  -1   5  -2 70297.2 3093.80   9
   1  -5  -3 79778.4 3122.18  20
  -1  -5   3 82902.4 3119.25  20
  -1  -5   3 78593.6 2747.21  18
  -1  -5   3 81454.6 3003.90   5
  -1   5  -3 80938.9 2820.29  24
  -1   5  -3 78862.1 2724.63  25
  -1   5  -3 83848.0 3463.14   9
   1  -5  -3 83831.2 3102.17  21
  -1   5  -3 80787.4 3411.48  22
   1   5   3 85776.5 3256.97  22
  -1   5  -4 28824.3 1788.85  22
   1   5   4 30457.5 1667.95  22
   1  -5  -4 28284.4 1570.29  20
  -1  -5   4 26545.7 1497.82  20
  -1  -5   4 26336.4 1236.22  18
  -1  -5   4 27866.3 1446.76   5
  -1   5  -4 28521.9 1359.59  24
  -1   5  -4 26819.6 1278.77  25
   1   5   4 27440.7 1270.31   2
  -1   5  -4 28345.0 1794.82   9
  -1   5  -5 28415.6 1811.47  22
   1   5   5 29244.2 1654.23  22
  -1  -5   5 27884.9 1234.70  18
   1  -5  -5 30423.6 1630.19  20
  -1  -5   5 31584.8 1598.87  20
  -1  -5   5 29420.2 1473.15   5
  -1   5  -5 26822.8 1226.87   4
  -1   5  -5 28740.1 1389.57  24
  -1   5  -5 27555.9 1311.00  25
   1   5   5 28789.5 1315.07   2
  -1   5  -5 28849.6 1820.73   9
  -1   5  -6 7043.19 869.793  22
  -1  -5   6 6767.01 508.408  18
   1  -5  -6 8483.60 797.487  20
  -1  -5   6 6999.31 700.350  20
  -1   5  -6 7127.77 517.831   4
  -1   5  -6 6421.12 612.239  24
   1   5   6 7362.77 598.663   2
  -1   5  -6 6569.86 831.589   9
  -1   5  -6 7255.33 607.319  25
  -1   5  -7 2560.31 366.496  25
  -1   5  -7 2633.63 546.060  22
   1  -5  -7 3261.01 508.089  20
  -1  -5   7 2271.41 406.964  20
  -1   5  -7 2313.43 370.670  24
   1   5   7 2485.09 355.030   2
  -1   5  -7 3389.56 608.973   9
  -1   5  -8 78525.1 3402.05  22
  -1  -5   8 70458.2 2506.27   1
   1  -5  -8 76598.1 3002.51  20
  -1  -5   8 72223.1 2829.86  20
  -1   5  -8 76315.6 2752.67  24
   1   5   8 74995.6 2604.77   2
  -1   5  -8 77107.0 3418.35   9
  -1   5  -9 7786.86 953.596  22
  -1  -5   9 8412.92 624.815   1
   1  -5  -9 9563.45 874.479  20
  -1  -5   9 9008.47 777.906  20
  -1   5  -9 7423.38 681.366  24
   1   5   9 8449.36 655.677   2
  -1   5  -9 8057.99 970.859   9
  -1   5 -10 8716.97 1001.47  22
  -1  -5  10 7853.65 601.538   1
   1  -5 -10 7527.95 794.562  18
   1  -5 -10 8184.76 813.252  20
  -1  -5  10 7241.11 699.672  20
  -1   5 -10 6456.51 646.085  24
   1   5  10 7118.73 606.631   2
  -1   5 -10 7055.57 938.205   9
  -1   5 -11 24925.8 1774.09  22
  -1  -5  11 22321.2 1103.25   1
   1  -5 -11 23017.7 1467.06  18
  -1  -5  11 20859.5 1249.41  20
   1  -5 -11 23233.5 1441.59  20
  -1   5 -11 22948.2 1304.09  24
   1   5  11 23897.5 1211.52   2
  -1   5 -11 25319.9 1835.27   9
  -1   5 -12 10384.9 1140.12  22
  -1  -5  12 9475.84 782.814  20
   1  -5 -12 9723.96 907.098  20
   1  -5 -12 9354.60 915.371  18
  -1  -5  12 8477.25 632.549   1
  -1   5 -12 9346.64 803.986  24
   1   5  12 8943.32 707.146   2
  -1   5 -12 10848.0 1192.18   9
  -1  -5  13 6403.61 824.026  21
  -1   5 -13 6558.48 942.712  22
  -1  -5  13 5179.51 569.118  20
   1  -5 -13 5627.58 718.259  18
  -1  -5  13 6191.94 537.473   1
  -1   5 -13 7794.01 729.905  24
   1  -5 -13 6265.33 703.721  27
   1   5  13 6263.10 592.425   2
  -1   5 -13 5526.53 884.360   9
  -1  -5  14 37053.1 2114.96  21
  -1   5 -14 31509.2 2198.04  22
   1  -5 -14 36207.4 1970.43  18
  -1  -5  14 33011.8 1428.19   1
  -1   5 -14 33388.4 1724.50  24
  -1  -5  14 34007.2 1634.84  27
   1   5  14 35534.3 1611.46   2
  -1   5 -14 32935.5 2288.86   9
   1   5  15 6713.74 665.725  26
  -1  -5  15 8314.26 960.409  21
  -1   5 -15 7712.98 1051.94  22
   1  -5 -15 9650.42 965.831  18
  -1  -5  15 8236.76 611.866   1
  -1   5 -15 7222.90 750.732  24
   1   5  15 7367.19 668.651   2
  -1  -5  15 8613.15 753.075  27
  -1   5 -15 7221.46 1060.56   9
   1   5  16 6117.16 649.564  26
   1  -5 -16 6129.04 791.653  18
  -1  -5  16 6131.43 655.141  27
   1   5  16 6660.89 641.804   2
  -1   5 -16 6468.90 1003.55   9
  -1   5 -16 6571.82 713.202  24
  -1  -5  16 6028.78 831.054  21
  -1   5 -16 7356.73 1050.21  22
  -1   5 -17 26101.9 1544.12  24
  -1  -5  17 29876.6 1906.54  21
  -1   5 -17 27486.9 2094.39  22
  -1  -5  17 25792.4 1278.49  26
   1   5  17 26172.4 1445.59  26
   1  -5 -17 27559.8 1785.20  18
  -1   5 -17 26893.7 2140.71   9
   1   5  17 27862.1 1450.69   2
  -1   5 -18 8598.46 845.663  24
   1  -5 -18 9138.54 1016.02  18
  -1   5 -18 8947.99 1192.58  22
  -1  -5  18 7639.42 662.321  26
   1   5  18 8547.34 801.658  26
   1   5  18 9279.71 793.683   2
  -1   5 -18 8741.06 1216.04   9
  -1  -5  18 8378.75 740.421  10
  -1   5 -19 11585.9 1010.33  24
  -1   5 -19 10980.8 1363.99  22
   1  -5 -19 11698.0 1170.36  18
  -1   5 -19 11566.3 925.204  14
   1  -5 -19 11294.3 927.128  14
   1   5  19 12503.4 981.951  26
  -1  -5  19 10188.1 783.373  26
  -1   5 -19 11076.1 1400.95   9
  -1  -5  19 10568.2 855.514  10
   1   5  19 13391.3 968.835   2
  -1   5 -20 1416.79 523.087  22
   1  -5 -20 856.706 355.923  18
   1  -5 -20 1015.61 301.976  14
   1   5  20 1446.09 341.203   2
   1   5  20 1384.05 341.974  26
  -1  -5  20 1463.56 303.570  26
  -1   5 -20 1117.13 327.396  24
  -1  -5  20 1365.09 305.870  10
  -1   5 -20 696.803 379.988   9
  -1   5 -21 2910.72 741.579  22
   1  -5 -21 2581.26 575.631  18
   1  -5 -21 2925.00 481.930  14
   1   5  21 2750.52 464.002   2
   1   5  21 3129.10 518.734  26
  -1  -5  21 2552.22 391.489  26
  -1   5 -21 3046.38 545.559  24
   1  -5 -21 2692.18 613.333   8
  -1  -5  21 2451.55 413.830  10
  -1   5 -21 2564.66 691.950   9
  -1   5 -22 27882.2 1692.95  24
  -1   5 -22 25708.0 2194.63  22
   1  -5 -22 27829.0 1929.00  18
   1  -5 -22 27132.1 1548.92  14
   1   5  22 25872.8 1565.27  26
  -1  -5  22 26270.3 1379.36  26
  -1   5 -22 24441.4 2214.42   9
  -1  -5  22 27680.0 1464.64  10
   1  -5 -22 29278.8 2017.41   8
   1   5  22 26562.4 1522.26   2
   1   5  23 6581.68 766.152  26
  -1  -5  23 7006.70 670.934  26
  -1   5 -23 8475.39 1253.41  22
   1  -5 -23 6348.20 921.952  18
   1  -5 -23 6713.22 758.723  14
   1   5  23 7021.36 739.678   2
  -1   5 -23 7199.70 827.014  24
  -1  -5  23 7820.36 770.784  11
  -1   5 -23 7863.67 1242.43   9
   1  -5 -23 8027.96 1054.11   8
  -1  -5  23 6454.72 674.963  10
   1   5  24 4508.35 649.527  26
  -1  -5  24 4628.32 546.310  26
  -1   5 -24 5924.05 1051.09  22
   1   5  24 4931.51 917.413  19
   1  -5 -24 4589.18 629.311  14
   1   5  24 3987.81 580.760   2
  -1   5 -24 4286.48 654.487  24
  -1  -5  24 5863.64 670.342  11
  -1  -5  24 5256.71 590.537  10
  -1   5 -24 3616.33 864.886   9
   1  -5 -24 4281.39 816.714   8
  -1   5 -25 7894.96 884.057  24
   1   5  25 6993.17 1063.00  19
  -1  -5  25 6042.23 636.952  26
   1   5  25 7045.76 808.856  26
  -1   5 -25 6773.36 1118.37  22
   1   5  25 7000.72 761.361   2
  -1  -5  25 7122.39 749.994  11
  -1   5 -25 7425.12 1229.91   9
  -1  -5  25 7193.32 698.071  10
   1  -5 -25 7168.20 1020.35   8
  -1   5 -26 1547.87 413.992  24
  -1   5 -26 614.005 369.583  22
   1   5  26 1869.03 554.673  19
   1   5  26 1728.16 395.724   2
  -1  -5  26 2253.70 440.000  11
   1   5  26 1723.16 422.771  26
  -1  -5  26 2017.99 370.565  26
   1  -5 -26 2185.63 591.357   8
  -1   5 -26 2337.72 748.359   9
   1   5  27 28151.1 1653.54  26
  -1  -5  27 25520.6 1388.95  26
  -1   5 -27 23085.6 2237.62   9
   1  -5 -27 28666.6 2132.61   8
   1   5  27 24102.2 2168.58   6
  -1  -5  27 27040.7 1513.59  11
  -1   5 -27 27024.2 1700.91  24
  -1  -5  27 26305.3 1417.91   3
   1   5  27 28440.3 1604.22   2
   1   5  28 18768.2 1287.09   2
  -1  -5  28 16923.1 1110.05   3
  -1  -5  28 20154.5 1180.30  26
   1   5  28 21246.0 1398.95  26
  -1  -5  28 20440.0 1270.57  11
  -1   5 -28 20937.9 1446.08  24
   1   5  29 5689.05 690.509   2
  -1  -5  29 3632.25 500.490   3
   1   5  29 4921.16 652.208  26
  -1  -5  29 4777.80 544.932  26
  -1  -5  29 4682.96 582.606  11
  -1   5 -29 5000.82 694.836  24
   1   5  30 6180.75 709.203   2
  -1  -5  30 4948.98 558.564   3
   1  -5 -30 6583.55 701.735  24
  -1   5 -30 6950.41 800.515  24
  -1  -5  30 6929.74 684.554  11
   1   5  30 6257.41 730.274  26
  -1  -5  30 5656.22 580.259  26
   1  -5 -31 462.365 224.331  24
  -1   5 -31 563.777 279.805  24
  -1  -5  31 632.108 242.753  11
   1   5  31 634.890 289.398  26
  -1  -5  31 377.571 169.312  26
   1   5  31 640.086 268.816   2
   1  -5 -32 2703.13 522.998  27
   1   5  32 3342.88 506.470   2
  -1   5 -32 3565.98 509.574  14
  -1  -5  32 2969.41 424.349  11
   1   5  32 2719.66 444.273  23
   1  -5 -32 3474.07 492.386  24
  -1   5 -32 2526.26 476.440  24
   1   5  33 30952.7 1605.86   2
   1  -5 -33 37070.5 1869.65  27
  -1   5 -33 35975.1 1688.79  14
  -1  -5  33 31978.1 1475.39  11
   1  -5 -33 35342.8 1658.07  24
   1   5  33 32542.3 1597.61  23
  -1   5 -33 34621.1 1757.69  24
   1   5  34 6526.11 656.657   2
   1  -5 -34 6845.39 736.571  27
  -1   5 -34 7951.30 695.551  14
  -1  -5  34 5769.53 519.230  11
   1  -5 -34 6847.35 645.770  24
   1   5  34 7674.57 666.595  23
  -1   5 -34 6343.69 671.357  24
  -1   5 -35 13713.3 889.571  14
   1  -5 -35 12946.1 963.307  27
   1   5  35 12632.9 875.398   2
  -1   5 -35 13867.1 954.950  24
   1  -5 -35 12193.6 854.836  24
   1   5  35 12388.0 844.388  23
  -1   5 -36 1574.86 299.599  14
   1  -5 -36 1780.83 349.606  27
   1  -5 -36 2002.53 315.849  24
   1   5  36 1908.64 307.810  23
  -1   5 -36 1318.62 290.152  24
   1  -5 -37 2146.98 345.958  27
  -1   5 -37 1582.79 274.967  14
   1  -5 -38 2965.14 360.403  27
  -1   5 -38 2390.63 297.204  14
   1  -5 -39 3623.53 343.862  27
  -1   5 -39 3269.99 308.957  14
   1  -6  37 952.283 168.343  26
   1  -6  36 15218.6 786.813  26
   1   6 -35 467.168 142.000  14
   1  -6  35 663.838 194.292  26
  -1  -6 -35 322.684 120.659  12
  -1   6  35 473.198 148.233  13
  -1   6  34 7359.28 621.228   2
  -1  -6 -34 6788.80 584.187  27
   1   6 -34 7503.79 549.061  14
   1  -6  34 7791.11 609.959  26
  -1   6  34 6276.71 539.342  13
  -1   6  33 5008.20 545.735   2
  -1  -6 -33 5378.12 555.469  27
   1   6 -33 6062.64 525.490  14
   1  -6  33 5454.36 541.086  26
  -1   6  33 4852.11 507.672  13
   1   6 -32 9636.49 715.039  14
  -1   6  32 8252.61 740.641   2
   1  -6  32 9682.74 749.032  26
  -1  -6 -32 9523.70 799.508  27
   1   6 -31 3162.81 434.714  14
  -1   6  31 3093.81 453.786   2
   1  -6  31 3439.70 464.735  26
  -1  -6 -31 3829.47 529.135  27
   1  -6  30 1013.87 295.795  26
  -1  -6 -30 1322.37 345.119  27
   1   6 -30 1557.65 328.187  14
  -1   6  30 1126.51 317.468   2
   1  -6  29 663.970 253.012  26
  -1  -6 -29 1240.89 347.281  27
  -1   6  29 711.109 266.155   2
   1   6 -29 1041.25 289.605  14
   1   6 -29 1141.80 295.301  24
   1  -6  28 11603.8 923.673  26
   1   6 -28 11336.3 909.537  14
  -1   6  28 11946.7 981.726   2
  -1  -6 -28 10782.6 1001.82  27
  -1  -6 -28 10436.1 778.882  24
   1   6 -28 9409.86 826.038  24
  -1  -6 -27 1127.35 347.353  27
   1  -6  27 1197.43 329.368  26
  -1   6  27 1359.86 362.729   2
   1   6 -27 1303.06 344.946  14
  -1  -6 -27 1057.76 255.905  24
   1   6 -27 998.802 289.707  24
   1  -6  26 30757.6 1658.72  26
   1   6 -26 32109.4 1649.35  14
  -1   6  26 32854.4 1718.77   2
  -1  -6 -26 31923.1 1826.00  27
  -1  -6 -26 27094.0 1417.02  24
   1   6 -26 29262.7 1595.11  24
  -1  -6 -25 414.881 246.262  27
   1  -6  25 292.163 198.256  26
  -1   6  25 262.762 208.006   2
   1   6 -25 364.975 235.859  14
  -1  -6 -25 252.811 150.205  24
   1   6 -25 527.412 230.281  24
   1  -6  24 5854.80 688.044  26
  -1  -6 -24 5470.54 577.292  24
   1   6 -24 6111.28 684.826  24
   1   6 -24 5772.79 1103.62  22
   1  -6  24 6551.92 1040.11  21
   1  -6  24 4539.62 937.389  19
  -1   6  24 6072.30 1003.38   4
  -1  -6 -24 6208.69 1013.57   5
  -1  -6 -24 5695.49 1024.91   7
  -1   6  24 6253.27 717.894   2
   1   6 -24 7091.21 736.202  14
  -1  -6 -24 6988.68 1042.05   8
  -1  -6 -24 5309.33 742.608  27
   1   6 -23 3278.64 523.040  14
  -1  -6 -23 3560.50 467.887  24
   1   6 -23 3699.91 536.289  24
   1  -6  23 3397.53 757.251  21
   1   6 -23 4629.12 985.628  22
   1  -6  23 3202.55 791.002  19
  -1  -6 -23 3862.46 837.779   7
  -1   6  23 4575.21 854.349   4
  -1  -6 -23 4186.79 825.084   5
   1  -6  23 3967.69 563.131  26
  -1  -6 -23 2591.04 530.997  27
  -1  -6 -23 2696.84 664.653   8
  -1   6  23 3065.91 522.465   2
  -1  -6 -22 4488.36 673.753  27
   1   6 -22 3691.24 543.032  14
  -1  -6 -22 4037.87 493.545  24
   1   6 -22 3479.60 520.921  24
   1  -6  22 5459.68 954.988  21
   1   6 -22 4254.94 925.758  22
   1  -6  22 3083.69 777.681  19
  -1  -6 -22 4207.33 822.992   5
  -1  -6 -22 4094.82 871.308   7
  -1   6  22 5246.64 926.644   4
   1  -6  22 4583.97 611.595  26
  -1  -6 -22 3637.84 762.698   8
  -1   6  22 3177.54 518.593   2
  -1  -6 -21 14460.6 1223.47  27
   1   6 -21 14057.8 1071.59  14
   1   6 -21 13527.4 1038.64  24
   1  -6  21 14710.1 1557.41  21
   1   6 -21 13479.5 1651.99  22
   1  -6  21 16778.9 1750.64  19
  -1  -6 -21 14026.3 1579.52   7
  -1   6  21 16694.8 1624.98   4
  -1  -6 -21 14883.6 1551.03   5
   1  -6  21 15309.2 1109.61  26
  -1  -6 -21 14044.8 1458.84   8
  -1   6  21 15877.5 1145.95   2
  -1  -6 -20 42713.2 2184.84  27
   1   6 -20 39602.2 1928.48  14
   1  -6  20 41245.9 1969.34  26
   1  -6  20 37347.2 2571.89  21
   1   6 -20 45048.2 3049.64  22
   1  -6  20 37338.6 2717.89  19
  -1  -6 -20 36117.5 2603.23   7
  -1   6  20 41853.7 2655.98   4
  -1  -6 -20 41126.0 2651.62   5
  -1   6  20 41946.8 2000.32   2
   1   6 -20 40038.3 1919.77  24
  -1  -6 -20 40434.2 2547.19   8
  -1  -6 -19 14694.0 1476.01   8
  -1  -6 -19 15565.0 1629.61   7
  -1   6  19 17405.2 1637.80   4
  -1  -6 -19 17533.3 1661.71   5
   1  -6  19 16847.4 1663.27  21
   1   6 -19 19974.6 1956.16  22
  -1  -6 -19 17590.6 1122.38  28
  -1  -6 -19 17632.7 1331.48  27
   1   6 -19 17936.4 1172.89  24
  -1   6  19 19425.6 1247.08   2
  -1  -6 -18 12827.3 1306.59   8
  -1  -6 -18 10767.5 1331.64   7
  -1   6  18 11129.1 1283.03   4
  -1  -6 -18 11591.4 1346.85   5
   1  -6  18 11087.1 1317.80  21
   1   6 -18 9020.62 1310.74  22
  -1  -6 -18 11583.2 1058.60  27
   1  -6  18 11750.5 992.655  27
  -1  -6 -18 10588.3 859.088  28
   1   6 -18 9972.18 864.870  24
  -1   6  18 10518.2 901.410   2
   1   6 -17 3461.19 480.531  24
  -1  -6 -17 2166.33 557.197   8
  -1  -6 -17 2326.17 608.679   5
  -1   6  17 2526.33 636.522   4
  -1  -6 -17 2087.43 573.878   7
   1  -6  17 2337.67 611.656  21
   1   6 -17 3027.97 760.067  22
  -1  -6 -17 2208.07 389.253  28
   1  -6  17 2197.14 441.772  27
  -1   6  17 3129.18 486.090   2
  -1  -6 -17 2569.59 503.639  27
   1  -6  16 22575.6 1853.28  21
   1   6 -16 20103.0 1930.66  22
  -1  -6 -16 21036.2 1648.64   8
  -1  -6 -16 20720.1 1774.89   5
  -1  -6 -16 19768.8 1732.99   7
   1  -6  16 20934.9 1349.81  27
  -1  -6 -16 21994.6 1253.32  28
  -1  -6 -16 21171.8 1412.64  27
  -1   6  16 23483.1 1347.83   2
   1   6 -16 21665.5 1255.24  24
   1   6 -15 25252.0 2110.62  22
   1  -6  15 27292.1 2103.73  19
  -1  -6 -15 25103.9 1920.71   7
  -1  -6 -15 25924.6 1958.94   5
  -1  -6 -15 27376.8 1587.54  27
  -1  -6 -15 25886.4 1373.44  28
   1  -6  15 26859.6 1512.84  27
  -1  -6 -15 23298.9 1214.63   1
  -1   6  15 25283.3 1417.11   2
  -1  -6 -15 24684.3 1743.61   8
   1   6 -14 15458.1 1634.26  22
   1  -6  14 17910.7 1670.68  19
  -1  -6 -14 17737.7 1541.98   7
  -1  -6 -14 17533.0 1576.60   5
   1  -6  14 18000.3 1205.94  27
  -1  -6 -14 17334.3 1084.63  28
  -1  -6 -14 19082.7 1287.95  27
  -1  -6 -14 16782.0 984.569   1
  -1   6  14 16987.6 1115.51   2
  -1  -6 -14 17445.8 1415.40   8
   1   6 -14 17507.2 1452.17   9
   1   6 -13 23931.4 1995.43  22
   1  -6  13 23836.0 1917.98  19
  -1  -6 -13 20976.4 1674.30   7
  -1  -6 -13 20860.0 1737.13   5
  -1  -6 -13 23729.0 1447.83  27
   1  -6  13 24067.3 1389.78  27
  -1  -6 -13 22855.9 1266.25  28
  -1  -6 -13 22763.4 1186.45   1
  -1  -6 -13 22759.4 1596.06   8
   1   6 -13 22543.0 1634.13   9
  -1   6  13 21871.6 1285.63   2
  -1   6  12 889.170 254.229  13
   1   6 -12 775.406 394.849  22
  -1  -6 -12 1249.62 400.897  18
   1  -6  12 1529.36 490.309  19
  -1  -6 -12 791.087 324.863   7
  -1  -6 -12 1154.51 271.037  28
   1  -6  12 1207.15 303.704  27
  -1  -6 -12 797.752 224.241   1
  -1   6  12 1328.25 305.028   2
   1   6 -12 887.393 336.557   9
  -1  -6 -12 1025.19 336.263   8
  -1  -6 -12 1081.80 313.274  27
   1  -6  11 31857.0 2146.84  21
   1   6 -11 34884.8 2340.15  22
   1  -6  11 33541.3 2242.14  19
  -1  -6 -11 32040.9 2024.82  18
  -1  -6 -11 31737.5 2013.22   7
  -1  -6 -11 32072.3 1538.07  28
   1  -6  11 30894.1 1629.66  27
  -1  -6 -11 32677.2 1714.71  27
  -1  -6 -11 34081.9 1512.75   1
  -1   6  11 35429.2 1647.07   2
   1   6 -11 34976.3 2019.79   9
  -1  -6 -11 30086.2 1816.25   8
   1  -6  10 17077.6 1485.25  21
   1   6 -10 17997.3 1608.03  22
   1  -6  10 15504.6 1464.60  19
  -1  -6 -10 17620.1 1407.73  18
  -1  -6 -10 15192.3 1309.98   7
  -1  -6 -10 16236.8 1013.21  28
   1  -6  10 16545.3 1096.49  27
  -1  -6 -10 17480.2 1164.55  27
  -1  -6 -10 16607.8 986.285   1
  -1   6  10 17377.0 1078.77   2
   1   6 -10 15483.3 1269.33   9
  -1  -6 -10 17143.8 1242.50   8
   1  -6   9 36557.0 2215.17  21
   1   6  -9 35037.5 2294.01  22
   1  -6   9 38633.1 2347.84  19
  -1  -6  -9 33776.7 2034.80  18
  -1  -6  -9 34021.7 2121.67   5
  -1  -6  -9 34564.8 1993.98   7
   1  -6   9 36650.4 1731.93  27
  -1  -6  -9 37675.9 1601.32   1
  -1   6   9 30747.2 1563.43   2
   1   6  -9 33211.1 1933.76   9
  -1  -6  -9 34255.5 1829.00   8
   1  -6   8 4776.03 750.093  21
   1   6  -8 4454.68 802.838  22
   1  -6   8 3561.39 690.627  19
  -1  -6  -8 4229.63 675.924  18
  -1  -6  -8 4099.94 693.175   5
  -1  -6  -8 4563.15 667.425   7
   1  -6   8 3695.07 496.302  27
  -1  -6  -8 4813.51 513.156   1
  -1   6   8 4576.02 520.271   2
   1   6  -8 4588.97 665.233   9
  -1  -6  -8 4106.99 576.971   8
   1   6  -7 50703.7 2824.26  22
   1  -6   7 55516.2 2766.84  21
  -1  -6  -7 52160.3 2556.27  18
   1  -6   7 54290.4 2839.40  19
  -1  -6  -7 54997.7 2721.73   5
  -1  -6  -7 52184.6 2459.33   7
   1  -6   7 55205.3 2224.71  27
  -1  -6  -7 52792.6 2085.09   1
   1   6  -7 50436.6 2436.32   9
  -1  -6  -7 49256.1 2216.15   8
  -1   6   7 54582.4 2150.21   2
  -1  -6  -6 20163.8 1536.01   5
  -1  -6  -6 20433.4 1367.68   7
   1   6  -6 21096.6 1684.13  22
   1  -6   6 23184.1 1643.82  21
  -1   6   6 20360.4 1158.34   2
   1  -6   6 21121.5 1624.29  19
  -1  -6  -6 23169.3 1520.42  18
   1   6  -6 20067.9 1386.04   9
  -1  -6  -6 20950.4 1235.44   8
  -1  -6  -5 29864.7 1640.48   7
  -1  -6  -5 30347.9 1863.55   5
   1  -6   5 32925.8 1973.13  21
   1   6  -5 32280.7 2055.44  22
  -1   6   5 29157.2 1431.50   2
  -1  -6  -5 30954.5 1784.82  18
   1   6  -5 28326.1 1669.13   9
  -1  -6  -5 27646.3 1435.24   8
  -1  -6  -4 2920.68 560.749   5
  -1  -6  -4 2380.07 420.696   7
   1   6  -4 3556.24 651.886  22
   1  -6   4 2876.61 561.556  21
  -1   6   4 3020.90 414.090   2
  -1  -6  -4 2537.38 479.350  18
   1   6  -4 2951.19 516.568   9
  -1  -6  -4 2547.13 373.666   8
  -1   6   3 22776.9 1204.11   2
   1   6  -3 20967.0 1605.52  22
   1  -6   3 22319.8 1563.32  21
  -1  -6  -3 21697.5 1503.14   5
  -1  -6  -3 20516.2 1369.41  18
   1  -6   2 25506.3 1674.89  21
   1   6  -2 27602.4 1823.90  22
  -1  -6  -2 24867.2 1489.25  18
  -1  -6  -2 23901.9 1578.34   5
  -1  -6  -1 6576.35 790.131   5
   1   6  -1 8422.91 976.374  22
   1  -6   1 8983.83 932.371  21
  -1   6   1 8172.47 646.515  25
   1  -6   1 7426.89 882.275  20
  -1  -6  -1 7828.99 771.016  18
  -1   6   1 7743.70 967.023   9
  -1  -6   0 12637.9 1088.53   5
   1   6   0 13574.0 1234.65  22
   1  -6   0 14479.0 1200.59  21
  -1   6   0 14966.0 903.623  25
  -1  -6   0 12550.9 983.740  18
   1  -6   0 14934.3 1220.73  20
  -1   6   0 14430.0 1321.24   9
  -1  -6   1 6068.05 730.182   5
   1  -6  -1 6095.79 757.712  21
   1   6   1 6184.57 824.116  22
  -1   6  -1 5685.63 549.365  25
  -1  -6   1 6118.43 647.809  18
   1  -6  -1 5669.03 730.039  20
  -1  -6   1 6609.05 799.247  20
  -1   6  -1 5753.17 823.773   9
  -1  -6   2 22870.3 1438.77   5
   1   6   2 22605.0 1605.21  22
  -1   6  -2 21992.9 1160.87  25
  -1   6  -2 22709.5 1710.88   9
  -1  -6   2 21826.5 1270.57  18
   1  -6  -2 21368.2 1500.14  20
  -1  -6   2 23593.8 1558.20  20
  -1  -6   3 18229.0 1130.55  18
   1  -6  -3 20426.5 1430.92  20
  -1  -6   3 19466.1 1395.64  20
  -1  -6   3 19860.4 1317.28   5
   1   6   3 21750.1 1554.28  22
   1   6   3 19017.4 1107.97   2
  -1   6  -3 20126.1 1100.56  25
  -1   6  -3 20591.5 1620.90   9
  -1   6  -4 3301.31 429.357  25
   1  -6  -4 3447.70 580.236  20
  -1  -6   4 3817.43 593.464  20
  -1  -6   4 3123.66 422.617  18
  -1   6  -4 2646.87 390.585   4
  -1  -6   4 2945.08 493.620   5
  -1   6  -4 2830.22 607.208  22
   1   6   4 2594.96 545.197  22
  -1   6  -4 3764.33 486.710  24
   1   6   4 3266.13 432.602   2
  -1   6  -4 3174.28 643.836   9
  -1   6  -5 30919.1 1464.07  25
  -1  -6   5 29416.1 1411.08  18
   1  -6  -5 30429.5 1827.41  20
  -1  -6   5 31063.1 1801.39  20
  -1  -6   5 29586.9 1629.49   5
  -1   6  -5 31958.3 1443.45   4
   1   6   5 29612.2 1463.52   2
  -1   6  -5 31453.2 2098.17   9
  -1   6  -5 31604.3 1580.24  24
  -1   6  -5 32792.0 2147.72  22
   1   6   5 33444.5 1977.29  22
  -1   6  -6 22127.8 1284.32  24
  -1   6  -6 19064.3 1640.29  22
   1  -6  -6 23437.4 1559.27  20
  -1  -6   6 21692.4 1460.08  20
  -1   6  -6 21616.5 1195.19  25
  -1   6  -6 22329.5 1747.78   9
   1   6   6 24164.1 1256.56   2
  -1   6  -7 56284.9 2297.77  24
  -1   6  -7 53839.8 2925.32  22
   1  -6  -7 54433.9 2593.55  20
  -1  -6   7 52730.4 2471.68  20
  -1  -6   7 50785.2 2072.72   1
  -1   6  -7 52018.5 2136.82  25
   1  -6  -7 51603.4 2276.34  27
  -1   6  -7 56920.2 2977.86   9
   1   6   7 58078.4 2211.19   2
  -1   6  -8 5419.45 617.594  24
  -1   6  -8 4141.53 761.110  22
   1  -6  -8 6996.73 827.241  20
  -1  -6   8 6233.06 747.040  20
  -1  -6   8 5605.06 557.471   1
  -1   6  -8 5447.23 574.318  25
   1  -6  -8 6964.02 719.555  27
  -1   6  -8 6388.08 937.366   9
   1   6   8 5552.48 575.843   2
  -1   6  -9 36709.0 1768.88  24
  -1   6  -9 38136.7 2396.62  22
   1  -6  -9 35513.2 1996.75  18
  -1  -6   9 33969.4 1858.64  20
   1  -6  -9 33185.5 1945.71  20
  -1  -6   9 34278.0 1564.99   1
  -1   6  -9 35251.3 1645.81  25
   1  -6  -9 32113.2 1731.36  27
  -1  -6   9 32631.9 1596.81  27
  -1   6  -9 33181.5 2271.06   9
   1   6   9 35473.0 1636.12   2
  -1   6 -10 19308.3 1228.44  24
  -1   6 -10 21099.5 1752.40  22
   1  -6 -10 17943.1 1385.97  18
   1  -6 -10 19336.0 1447.39  20
  -1  -6  10 17879.0 1273.78  20
  -1  -6  10 18874.3 1083.37   1
  -1   6 -10 18372.3 1137.09  25
  -1  -6  10 17013.3 1100.40  27
   1  -6 -10 17766.8 1233.36  27
  -1   6 -10 19549.5 1702.70   9
   1   6  10 20476.5 1169.19   2
  -1   6 -11 29259.8 1609.38  24
  -1   6 -11 29714.6 2162.20  22
  -1  -6  11 30001.5 1687.16  20
   1  -6 -11 30315.9 1856.24  20
   1  -6 -11 32866.5 1929.84  18
  -1  -6  11 31331.6 1452.33   1
  -1   6 -11 28761.1 1503.01  25
   1  -6 -11 32375.7 1729.60  27
  -1  -6  11 29154.8 1516.78  27
  -1   6 -11 27382.2 2112.85   9
   1   6  11 29990.1 1513.36   2
  -1   6 -12 1030.86 422.775  22
   1  -6 -12 1306.59 413.392  18
  -1  -6  12 1227.07 320.336  20
   1  -6 -12 1038.78 351.975  20
  -1  -6  12 848.789 224.200   1
   1   6  12 1058.16 287.601   2
   1  -6 -12 850.180 301.406  27
  -1   6 -12 1186.36 296.616  25
  -1  -6  12 702.818 245.462  27
  -1   6 -12 1362.01 346.622  24
  -1   6 -12 1207.46 451.768   9
  -1   6 -13 22971.9 1959.13  22
   1  -6 -13 24023.1 1671.04  18
  -1  -6  13 24923.9 1251.88   1
   1   6  13 24322.3 1345.99   2
  -1  -6  13 22031.7 1322.69  27
   1  -6 -13 24418.4 1514.76  27
  -1   6 -13 23638.7 1447.93  24
  -1   6 -13 23171.1 1964.03   9
  -1   6 -14 17769.1 1717.55  22
   1  -6 -14 15547.5 1371.23  18
  -1  -6  14 17225.3 1011.22   1
   1   6  14 18221.9 1144.55   2
   1  -6 -14 16189.0 1245.98  27
  -1  -6  14 17416.3 1149.52  27
  -1   6 -14 16935.6 1214.18  24
  -1   6 -14 16991.4 1690.64   9
  -1   6 -15 29490.9 2245.30  22
   1  -6 -15 26346.7 1813.34  18
  -1  -6  15 27536.8 1315.81   1
   1   6  15 25184.2 1416.01   2
   1  -6 -15 26011.6 1621.80  27
  -1  -6  15 24799.4 1447.88  27
  -1   6 -15 23253.5 2058.79   9
  -1   6 -15 26094.0 1572.25  24
  -1   6 -16 24193.7 1503.35  24
  -1   6 -16 21872.6 1978.42  22
   1  -6 -16 23731.4 1724.68  18
  -1  -6  16 21332.9 1139.79   1
  -1  -6  16 20857.5 1154.99  26
   1  -6 -16 23954.9 1547.12  27
  -1  -6  16 24648.8 1416.74  27
   1   6  16 20674.2 1291.31   2
  -1   6 -16 22563.9 2037.63   9
  -1   6 -17 1776.29 614.856  22
   1  -6 -17 2004.10 527.860  18
   1   6  17 1592.83 359.984   2
  -1   6 -17 1666.74 414.905  24
   1  -6 -17 1662.14 434.370  27
  -1  -6  17 2044.37 346.477  26
  -1   6 -17 1805.25 598.368   9
  -1   6 -18 7867.33 1214.48  22
   1  -6 -18 10083.8 1140.36  18
  -1  -6  18 8726.64 713.908  26
   1  -6 -18 7620.50 884.326  27
  -1   6 -18 10132.3 955.623  24
   1   6  18 9548.47 847.378   2
  -1   6 -18 9179.18 1308.06   9
   1  -6 -18 9032.85 1067.52   8
  -1   6 -19 17028.4 1790.51  22
   1  -6 -19 19651.0 1628.86  18
  -1  -6  19 17547.7 1081.99  26
   1  -6 -19 19901.8 1445.61  27
  -1   6 -19 19606.5 1376.21  24
   1   6  19 20342.7 1283.50   2
  -1   6 -19 19083.6 1921.97   9
   1  -6 -19 18043.9 1574.43   8
  -1  -6  19 18690.3 1184.11  10
  -1   6 -20 41733.8 2936.16  22
   1  -6 -20 44883.7 2590.26  18
  -1  -6  20 39181.1 1779.24  26
   1  -6 -20 42866.5 2280.06  27
  -1   6 -20 43621.5 2222.66  24
   1   6  20 43466.2 2060.61   2
  -1  -6  20 41020.0 1916.25  10
  -1   6 -20 41474.4 2958.78   9
   1  -6 -20 44844.3 2591.65   8
  -1   6 -21 14217.5 1681.42  22
   1  -6 -21 18551.0 1609.56  18
  -1  -6  21 16245.5 1032.04  26
   1  -6 -21 15742.5 1300.46  27
   1   6  21 17012.5 1189.80   2
  -1   6 -21 14802.7 1217.50  24
  -1   6 -21 17672.9 1874.97   9
   1  -6 -21 13552.2 1408.32   8
  -1  -6  21 17407.7 1126.78  10
   1  -6 -22 3757.54 719.495  18
  -1   6 -22 4051.60 625.194  24
  -1   6 -22 3418.89 839.433  22
   1  -6 -22 2565.69 547.418  27
  -1  -6  22 3163.49 446.088  26
   1   6  22 3623.96 554.404   2
  -1  -6  22 3007.05 459.111  10
  -1   6 -22 3307.87 819.651   9
   1   6  23 3426.21 543.551   2
   1  -6 -23 2921.27 582.499  27
  -1  -6  23 3139.74 445.328  26
  -1   6 -23 2781.26 747.695  22
   1  -6 -23 2781.81 640.488  18
  -1  -6  23 3652.09 537.954  11
  -1   6 -23 3369.62 581.493  24
  -1  -6  23 3756.63 513.389  10
  -1   6 -23 3104.33 799.736   9
  -1   6 -24 8274.97 900.401  24
  -1  -6  24 8373.20 753.999  10
  -1   6 -24 7092.27 1217.63   9
   1   6  24 7420.47 794.011   2
  -1   6 -24 8369.18 1276.44  22
  -1  -6  24 7756.89 781.059  11
  -1  -6  24 7809.16 695.214  26
   1  -6 -24 8975.70 982.770  27
   1   6  25 43.9311 193.038   2
  -1  -6  25 33.8001 121.278  10
  -1   6 -25 105.811 201.327  24
  -1  -6  25 243.936 185.943  11
  -1  -6  25 31.4409 119.657  26
   1  -6 -25 283.331 259.158  27
   1  -6 -26 31180.4 1885.29  27
   1   6  26 26107.4 1558.28   2
  -1  -6  26 28175.1 1419.41  10
  -1   6 -26 30937.3 1787.32  24
  -1  -6  26 30979.3 1601.51  11
  -1  -6  26 25719.0 1359.96  26
  -1   6 -27 1163.51 363.542  24
  -1  -6  27 841.770 279.535  11
   1   6  27 341.094 248.661   2
   1  -6 -27 813.144 337.464  27
  -1  -6  27 1095.05 258.160  26
  -1  -6  28 11288.3 814.557  26
   1  -6 -28 12750.5 1147.02  27
  -1   6 -28 14209.2 1124.64  24
  -1  -6  28 12424.9 941.740  11
   1   6  28 13061.8 1020.57   2
  -1   6 -29 1302.73 355.042  24
  -1  -6  29 1198.88 305.251  11
   1   6  29 911.828 294.371   2
   1  -6 -29 797.915 317.349  27
   1  -6 -30 2207.60 392.230  24
  -1   6 -30 2153.32 435.114  24
  -1  -6  30 2152.10 371.846  11
   1   6  30 1921.95 397.839   2
   1  -6 -30 2354.18 488.159  27
   1  -6 -31 3379.01 543.130  27
  -1   6 -31 2943.06 479.552  24
   1  -6 -31 3474.86 467.753  24
   1   6  31 3458.21 478.782   2
  -1  -6  31 3234.07 426.763  11
  -1   6 -32 7324.44 634.681  25
   1   6  32 9028.27 754.339   2
   1  -6 -32 9681.73 856.938  27
  -1  -6  32 6889.70 596.546  11
  -1   6 -32 8916.06 792.462  24
   1  -6 -32 7783.83 689.420  24
   1   6  32 8062.56 691.160  23
   1   6  33 6096.15 597.182   2
   1  -6 -33 5838.45 644.780  27
  -1   6 -33 7136.96 629.864  14
  -1  -6  33 6035.46 504.575  11
  -1   6 -33 5844.49 613.721  24
   1  -6 -33 6463.30 594.468  24
   1   6  33 5631.93 552.653  23
  -1   6 -34 8820.79 666.429  14
   1  -6 -34 8322.29 719.471  27
  -1   6 -34 7353.51 654.724  24
   1  -6 -34 8581.40 651.689  24
   1   6  34 7705.24 613.691  23
   1   6  34 6505.41 596.755   2
  -1   6 -35 417.694 162.631  24
   1  -6 -35 392.969 181.909  27
  -1   6 -35 595.212 190.761  14
   1  -6 -36 13201.2 833.929  27
  -1   6 -36 17450.6 850.554  14
   1  -6 -37 1119.89 210.051  27
  -1   6 -37 1343.11 204.388  14
   1  -7  35 7654.83 458.718  26
   1  -7  34 33.1870 84.1927  26
   1  -7  33 8003.21 567.142  26
   1   7 -33 7766.23 509.251  14
   1   7 -32 2993.81 342.002  14
  -1  -7 -32 2298.01 328.318  27
   1  -7  32 3096.16 369.955  26
  -1   7  32 2791.49 373.558   2
  -1   7  31 1245.47 284.736   2
  -1  -7 -31 1703.77 312.719  27
   1   7 -31 1399.45 265.684  14
   1  -7  31 1339.53 271.567  26
  -1  -7 -31 1202.55 228.490  12
  -1   7  30 12884.6 899.222   2
  -1  -7 -30 12486.4 893.518  27
   1   7 -30 12644.2 817.420  14
   1  -7  30 12741.8 846.032  26
  -1  -7 -30 11350.1 761.842  12
  -1   7  29 4371.02 542.014   2
  -1  -7 -29 5886.11 633.597  27
   1   7 -29 6135.59 589.520  14
   1  -7  29 6096.79 595.588  26
  -1  -7 -29 5769.12 556.766  12
  -1   7  29 5122.94 521.008  13
  -1   7  28 19156.9 1193.43   2
  -1  -7 -28 18998.1 1230.10  27
   1   7 -28 21242.1 1169.99  14
   1  -7  28 21426.3 1201.40  26
  -1   7  28 18125.6 1086.74  13
  -1   7  27 987.303 281.879   2
  -1  -7 -27 1125.96 326.954  27
   1   7 -27 840.683 274.171  14
   1  -7  27 732.988 266.723  26
  -1   7  27 1166.40 279.765  13
  -1   7  26 4665.27 599.328   2
  -1  -7 -26 4779.77 637.224  27
   1   7 -26 4096.97 534.577  14
   1  -7  26 4765.23 578.138  26
  -1   7  26 3908.24 510.307  13
  -1   7  25 5571.27 669.444   2
  -1  -7 -25 5293.66 692.456  27
   1   7 -25 6157.85 662.091  14
   1  -7  25 6637.98 693.182  26
  -1   7  25 5602.37 622.734  13
  -1   7  24 19241.2 1279.33   2
   1   7 -24 20359.0 1258.72  14
  -1  -7 -24 20411.4 1400.61  27
  -1   7  24 19774.1 1242.46  13
   1  -7  24 20382.3 1272.32  26
   1  -7  23 3067.01 495.294  26
  -1  -7 -23 2583.06 512.160  27
   1   7 -23 2760.32 472.357  14
  -1   7  23 2021.68 390.653  13
  -1   7  23 2908.45 483.567   2
  -1  -7 -22 3397.13 576.194  27
  -1   7  22 2730.36 475.231   2
   1  -7  22 2995.22 499.011  26
   1   7 -22 2654.93 474.703  14
  -1   7  22 2810.73 463.167  13
  -1  -7 -21 21830.7 1497.80  27
   1   7 -21 21794.3 1347.99  14
  -1   7  21 21417.6 1329.54  13
   1  -7  21 23603.9 2020.52  21
   1   7 -21 22800.6 2195.44  22
   1  -7  21 24188.4 2159.40  19
  -1  -7 -21 19746.4 1886.37   7
  -1   7  21 20958.1 1876.21   4
  -1  -7 -21 23652.6 2034.11   5
   1  -7  21 20938.3 1329.12  26
  -1  -7 -21 21874.6 1833.44   8
  -1   7  21 22645.9 1410.03   2
  -1  -7 -20 10234.8 997.544  27
   1   7 -20 8515.80 832.507  14
   1  -7  20 10135.8 890.410  26
  -1   7  20 10166.1 883.923  13
   1  -7  20 9677.02 1285.61  21
   1   7 -20 9456.59 1408.42  22
   1  -7  20 10741.6 1435.48  19
  -1  -7 -20 10071.9 1318.39   7
  -1   7  20 10471.3 1309.24   4
  -1  -7 -20 9998.29 1322.11   5
  -1  -7 -20 9452.95 1189.34   8
  -1   7  20 10861.4 942.758   2
  -1   7  19 1313.97 328.318  13
   1   7 -19 1246.88 519.033  22
   1  -7  19 1223.22 478.090  21
   1  -7  19 937.624 361.328  20
  -1  -7 -19 1123.12 490.150   5
  -1  -7 -19 1179.18 475.071   7
  -1   7  19 1165.36 455.543   4
  -1  -7 -19 1189.40 354.169  27
  -1   7  19 740.224 282.794   2
   1  -7  19 834.526 309.682  26
  -1  -7 -19 834.727 385.869   8
   1   7 -18 39201.9 2891.25  22
   1  -7  18 37795.9 2603.81  21
  -1  -7 -18 32589.5 2417.12   7
  -1  -7 -18 33396.6 2461.37   5
   1  -7  18 31624.4 2158.06  20
   1  -7  18 38079.9 1971.13  27
  -1  -7 -18 37107.6 2005.32  27
  -1   7  18 39500.9 1917.11   2
  -1  -7 -18 31441.7 2216.16   8
   1   7 -17 43977.2 3014.27  22
   1  -7  17 39559.7 2676.28  21
  -1  -7 -17 36651.0 2528.22   7
  -1  -7 -17 40543.5 2694.32   5
   1  -7  17 38344.0 2357.88  20
  -1  -7 -17 36440.7 1746.67  28
   1  -7  17 40193.1 2036.44  27
  -1  -7 -17 40294.3 2098.93  27
  -1   7  17 40544.7 1980.68   2
  -1  -7 -17 39956.8 2428.89   8
   1   7 -16 61267.2 3648.24  22
   1  -7  16 58911.6 3357.09  21
   1  -7  16 61223.1 3085.33  20
  -1  -7 -16 58571.1 3215.26   7
  -1  -7 -16 58831.4 3334.71   5
   1  -7  16 58387.4 2589.37  27
  -1  -7 -16 61592.4 2717.91  27
  -1  -7 -16 57612.8 2333.24  28
  -1   7  16 56113.1 2478.55   2
  -1  -7 -16 55742.7 2938.75   8
   1  -7  15 2370.40 571.976  20
   1  -7  15 2396.83 672.834  19
  -1   7  15 2096.84 585.625   4
  -1  -7 -15 2342.69 649.147   5
  -1  -7 -15 2483.66 604.040   7
  -1  -7 -15 2441.53 411.020  28
  -1  -7 -15 2231.23 465.838  27
   1  -7  15 2345.86 457.927  27
  -1  -7 -15 2859.56 410.658   1
  -1   7  15 1634.58 369.122   2
  -1  -7 -15 3060.15 605.426   8
   1   7 -15 2031.52 653.036  22
  -1   7  14 59438.9 2493.46   2
   1   7 -14 62050.0 3587.38  22
   1  -7  14 58386.4 3029.75  20
   1  -7  14 54008.9 3313.63  19
  -1  -7 -14 54317.7 3023.80   7
   1  -7  14 58088.2 2541.83  27
  -1  -7 -14 59012.8 2341.64  28
  -1  -7 -14 63104.5 2683.18  27
  -1  -7 -14 56173.7 2265.94   1
  -1  -7 -14 56094.1 2853.17   8
  -1  -7 -14 54801.3 2462.57  12
  -1   7  13 53674.5 2322.94   2
   1   7 -13 54412.2 3313.92  22
   1  -7  13 47952.7 2766.92  20
   1  -7  13 54385.2 3234.46  19
  -1  -7 -13 51811.6 2861.49   7
   1  -7  13 54143.4 2405.48  27
  -1  -7 -13 48892.5 2130.82  28
  -1  -7 -13 52808.7 2439.05  27
  -1  -7 -13 56587.0 2204.71   1
  -1  -7 -13 54794.5 2717.00   8
  -1  -7 -13 49767.4 2284.58  12
  -1   7  12 8749.25 801.965   2
   1   7 -12 9869.65 1330.84  22
   1  -7  12 8180.42 1144.00  21
   1  -7  12 7245.16 989.812  20
   1  -7  12 9407.45 1257.76  19
  -1  -7 -12 7628.82 1090.24   5
  -1  -7 -12 8079.06 1028.96   7
  -1  -7 -12 7645.32 713.734  28
   1  -7  12 9008.84 855.422  27
  -1  -7 -12 8771.52 881.020  27
  -1  -7 -12 9220.34 760.276   1
  -1  -7 -12 7142.87 886.718   8
  -1  -7 -12 8490.80 809.615  12
  -1   7  11 59678.4 2420.69   2
   1   7 -11 60821.2 3452.35  22
   1  -7  11 54285.5 3090.04  21
  -1  -7 -11 50580.7 2865.09  18
   1  -7  11 53720.6 2885.49  20
  -1  -7 -11 54962.7 3072.55   5
  -1  -7 -11 54860.0 2832.34   7
  -1  -7 -11 56566.5 2492.95  27
   1  -7  11 56911.0 2449.48  27
  -1  -7 -11 55384.8 2248.76  28
  -1  -7 -11 53401.6 2229.86   1
  -1  -7 -11 52256.3 2594.72   8
  -1  -7 -11 54183.2 2352.55  12
  -1   7  10 17554.0 1150.49   2
   1   7 -10 16778.3 1698.60  22
   1  -7  10 16976.1 1593.22  21
  -1  -7 -10 15019.8 1417.69  18
   1  -7  10 15944.3 1454.13  20
  -1  -7 -10 15545.3 1359.04   7
  -1  -7 -10 17109.9 1592.41   5
  -1  -7 -10 16219.5 1182.06  27
   1  -7  10 16463.6 1164.69  27
  -1  -7 -10 16726.2 1067.47   1
  -1  -7 -10 14534.8 1205.28   8
  -1  -7 -10 16431.7 1125.04  12
   1   7  -9 8340.79 1165.67  22
   1  -7   9 6617.30 987.532  21
   1  -7   9 7650.77 999.638  20
  -1  -7  -9 5582.60 853.057  18
  -1  -7  -9 6245.07 827.314   7
  -1  -7  -9 6051.37 941.711   5
  -1  -7  -9 7449.85 778.686  27
   1  -7   9 8338.71 799.172  27
  -1  -7  -9 7409.04 684.331   1
  -1  -7  -9 6546.46 696.416  12
  -1   7   9 8422.28 769.487   2
   1  -7   8 1671.02 508.343  20
  -1  -7  -8 866.582 339.739  18
  -1  -7  -8 1147.05 434.969   5
  -1  -7  -8 1872.58 401.632  27
   1  -7   8 1271.61 330.636  27
  -1  -7  -8 1435.71 318.827   1
  -1   7   8 1075.65 306.002   2
  -1  -7  -8 1049.36 287.031  12
   1   7  -8 2524.73 657.797  22
   1  -7   8 1260.41 448.012  21
   1   7  -7 13519.0 1457.57  22
   1  -7   7 15121.0 1454.11  21
   1  -7   7 13465.8 1312.39  20
  -1  -7  -7 13017.2 1246.35  18
  -1  -7  -7 12113.0 1280.87   5
   1  -7   7 12854.1 1006.98  27
  -1  -7  -7 12272.5 1000.08  27
  -1  -7  -7 13112.2 936.555   1
  -1  -7  -7 12629.2 961.991  12
  -1   7   7 11814.9 927.768   2
   1  -7   6 8215.48 1069.42  21
   1   7  -6 6934.46 1043.97  22
   1  -7   6 5742.60 870.633  20
  -1  -7  -6 6845.85 881.138  18
  -1  -7  -6 6856.35 961.933   5
  -1  -7  -6 6515.23 711.445  27
   1  -7   6 7026.60 738.579  27
  -1  -7  -6 6760.93 664.750   1
  -1  -7  -6 6445.70 670.855  12
  -1   7   6 6736.32 688.005   2
   1   7  -5 8618.90 1138.47  22
   1  -7   5 8425.41 1061.41  21
  -1  -7  -5 7082.05 890.648  18
   1  -7   5 8205.82 1022.04  20
  -1  -7  -5 9036.29 1072.79   5
   1  -7   5 7997.63 789.020  27
  -1  -7  -5 8701.40 814.494  27
  -1  -7  -5 8666.59 757.229   1
  -1  -7  -5 9412.01 791.063  12
  -1   7   5 8657.50 778.740   2
   1   7  -4 66626.5 3395.14  22
   1  -7   4 66045.1 3220.78  21
   1  -7   4 63326.7 3105.10  20
  -1  -7  -4 60121.6 2880.04  18
  -1  -7  -4 61159.4 3073.97   5
   1  -7   4 63737.3 2594.10  27
  -1  -7  -4 61037.6 2542.84  27
  -1  -7  -4 59653.7 2456.93   1
  -1  -7  -4 61655.7 2462.56  12
  -1   7   4 63235.0 2524.44   2
   1  -7   3 25504.9 1850.78  21
   1   7  -3 26183.6 1982.36  22
  -1  -7  -3 25100.4 1771.57   5
  -1  -7  -3 24911.1 1653.07  18
   1  -7   3 24824.1 1432.50  27
  -1  -7  -3 23027.7 1369.80  27
  -1  -7  -3 23809.6 1327.73  12
  -1   7   3 24822.6 1386.67   2
   1   7  -2 3152.84 688.967  22
  -1   7   2 3281.24 734.945  22
   1  -7   2 2653.72 598.306  21
  -1  -7  -2 2391.27 495.655  18
  -1  -7  -2 2616.96 553.535   5
   1  -7   2 2697.41 447.742  27
  -1  -7  -2 2928.60 460.461  27
  -1  -7  -2 2445.50 403.307  12
  -1   7   2 3405.98 482.212   2
  -1  -7  -1 1320.09 359.683  18
  -1  -7  -1 926.734 342.757   5
  -1  -7  -1 1238.45 324.090  27
   1  -7   1 1172.98 317.524  27
  -1   7   1 1386.93 323.712   2
  -1  -7  -1 773.928 261.157  12
   1   7  -1 1475.78 483.477  22
   1   7   0 16909.7 1535.30  22
   1  -7   0 17197.5 1444.24  20
  -1  -7   0 16093.8 1221.05  18
  -1  -7   0 18554.7 1435.88   5
  -1  -7   0 16651.3 1113.01  27
   1  -7   0 14866.8 1102.53  27
  -1   7   0 17107.5 1587.39   9
  -1  -7   0 16300.0 1050.49  12
  -1   7  -1 857.186 249.876  25
   1   7   1 907.166 384.354  22
  -1  -7   1 1098.83 308.299  18
   1  -7  -1 1380.21 433.889  20
  -1  -7   1 1321.50 386.435   5
   1  -7  -1 1234.36 331.005  27
  -1  -7   1 811.997 278.077  27
   1   7   1 766.390 253.777   2
  -1  -7   1 1130.47 290.191  12
  -1   7  -1 816.390 414.949   9
  -1   7  -2 3314.03 439.910  25
   1   7   2 2613.14 617.978  22
  -1  -7   2 2198.35 426.149  18
   1  -7  -2 2889.43 599.226  20
  -1   7  -2 2365.23 442.329   4
  -1  -7   2 3530.32 610.232   5
  -1  -7   2 3320.63 467.028  12
   1  -7  -2 2662.59 459.668  27
  -1  -7   2 3124.96 471.898  27
   1   7   2 3212.76 470.909   2
  -1   7  -2 2636.50 648.257   9
  -1   7  -3 21706.1 1204.44  25
  -1  -7   3 21087.9 1219.55  12
   1   7   3 22042.0 1743.90  22
   1  -7  -3 21721.2 1636.71  20
  -1  -7   3 20594.3 1462.46   5
  -1  -7   3 21313.9 1271.02  27
   1  -7  -3 23097.0 1396.33  27
  -1   7  -3 19910.2 1750.41   9
   1   7   3 22407.2 1308.07   2
  -1   7  -4 62350.3 2390.30  25
  -1  -7   4 62311.8 2425.97  12
   1   7   4 63167.3 3190.16  22
   1  -7  -4 64412.0 3094.77  20
  -1  -7   4 60461.2 2737.09   5
  -1  -7   4 58829.7 2426.48   1
  -1  -7   4 59663.6 2465.09  27
   1  -7  -4 60087.1 2590.29  27
   1   7   4 62628.4 2515.24   2
  -1   7  -4 60656.5 3302.31   9
   1  -7  -5 13615.4 1219.28  18
   1  -7  -5 11776.8 1192.64  20
  -1  -7   5 10915.1 858.267   1
  -1   7  -5 10430.0 815.451  25
  -1  -7   5 11343.1 897.825  27
   1  -7  -5 11144.6 960.134  27
   1   7   5 10442.6 870.541   2
  -1   7  -5 10013.6 1259.25   9
  -1   7  -6 7875.46 1120.56  22
  -1  -7   6 8072.69 971.585  20
   1  -7  -6 7907.24 983.801  20
   1  -7  -6 8374.72 970.651  18
  -1  -7   6 8691.80 753.152   1
  -1   7  -6 9305.68 764.410  25
  -1  -7   6 7446.89 731.214  27
   1  -7  -6 9140.08 871.899  27
   1   7   6 7830.00 746.083   2
  -1   7  -6 9656.15 1221.99   9
  -1   7  -7 12361.2 1420.66  22
   1  -7  -7 12053.5 1165.86  18
   1  -7  -7 10829.2 1152.69  20
  -1  -7   7 9523.24 1050.25  20
  -1  -7   7 10253.9 837.906   1
  -1   7  -7 11589.2 864.960  25
   1  -7  -7 9960.41 932.330  27
  -1  -7   7 10286.8 873.002  27
  -1   7  -7 13020.6 1421.83   9
   1   7   7 13304.7 969.290   2
  -1   7  -8 740.326 371.963  22
   1  -7  -8 1345.34 418.681  20
  -1  -7   8 658.736 285.226  20
  -1  -7   8 1424.69 326.662   1
   1   7   8 859.972 277.103   2
  -1   7  -8 966.460 274.466  25
   1  -7  -8 739.696 282.252  27
  -1  -7   8 1361.98 326.351  27
  -1   7  -8 812.137 397.220   9
  -1   7  -8 922.226 290.436  24
  -1   7  -9 9085.17 856.781  24
  -1   7  -9 8399.68 1187.05  22
  -1  -7   9 8726.28 973.221  20
   1  -7  -9 9925.59 1098.45  20
  -1  -7   9 8982.53 766.251   1
  -1   7  -9 7976.15 733.931  25
   1  -7  -9 9063.96 898.783  27
  -1  -7   9 8566.61 793.032  27
  -1   7  -9 8554.74 1198.43   9
   1   7   9 8247.08 768.956   2
  -1   7 -10 19477.3 1307.17  24
  -1   7 -10 17762.8 1758.72  22
   1  -7 -10 19351.0 1555.37  20
  -1  -7  10 17513.5 1382.80  20
  -1  -7  10 18529.8 1150.67   1
  -1   7 -10 18814.7 1173.02  25
   1  -7 -10 17369.7 1284.60  27
  -1  -7  10 17515.2 1175.97  27
  -1   7 -10 16127.9 1691.42   9
   1   7  10 21076.5 1267.97   2
  -1   7 -11 59432.5 2583.83  24
  -1   7 -11 58192.4 3401.96  22
   1  -7 -11 63194.4 3068.04  20
  -1  -7  11 60325.2 2378.09   1
  -1   7 -11 53307.5 2330.63  25
   1  -7 -11 60138.9 2671.96  27
  -1  -7  11 57217.1 2438.64  27
  -1   7 -11 57740.8 3359.44   9
   1   7  11 57303.7 2447.56   2
  -1   7 -12 10865.8 976.816  24
  -1   7 -12 9504.04 1315.48  22
   1  -7 -12 9768.68 1119.97  18
  -1  -7  12 9523.67 793.063   1
  -1   7 -12 7947.58 771.071  25
   1  -7 -12 10434.8 985.721  27
  -1  -7  12 9356.54 848.546  27
  -1   7 -12 8905.69 1269.70   9
   1   7  12 9241.63 839.179   2
  -1   7 -13 53533.2 2465.44  24
  -1   7 -13 57399.5 3395.84  22
   1  -7 -13 50244.3 2801.42  18
  -1  -7  13 52622.4 2185.67   1
  -1   7 -13 52963.7 2280.61  25
  -1  -7  13 48327.7 2282.72  27
   1  -7 -13 55072.0 2572.28  27
  -1   7 -13 52667.0 3253.96   9
   1   7  13 59987.2 2426.22   2
  -1   7 -14 63855.3 2737.74  24
  -1   7 -14 57522.9 3503.49  22
   1  -7 -14 59733.8 3094.89  18
  -1  -7  14 62234.2 2398.06   1
  -1   7 -14 56649.4 2454.00  25
  -1  -7  14 57320.7 2521.51  27
   1  -7 -14 61288.4 2789.28  27
  -1   7 -14 58277.7 3493.69   9
   1   7  14 64597.2 2602.58   2
  -1   7 -15 1476.91 569.120  22
   1  -7 -15 2087.57 552.877  18
  -1  -7  15 1103.60 272.948   1
   1   7  15 1866.45 401.045   2
  -1   7 -15 2028.75 392.891  25
   1  -7 -15 1392.13 403.791  27
  -1  -7  15 1357.67 363.228  27
  -1   7 -15 2482.78 695.485   9
  -1   7 -15 2110.00 461.259  24
  -1   7 -16 58189.4 2661.03  24
  -1   7 -16 58553.1 3551.05  22
   1  -7 -16 57002.0 3061.39  18
  -1  -7  16 55487.0 2238.66   1
  -1   7 -16 54955.8 2420.03  25
   1  -7 -16 59721.0 2750.27  27
  -1  -7  16 59121.5 2523.21  27
  -1   7 -16 55188.1 3428.79   9
   1   7  16 59752.5 2520.08   2
  -1   7 -17 38964.3 2109.13  24
  -1   7 -17 42965.3 2984.21  22
   1  -7 -17 42970.3 2592.05  18
  -1  -7  17 43513.1 1816.20   1
   1  -7 -17 44324.7 2285.51  27
   1   7  17 43020.8 2055.60   2
  -1   7 -17 39193.2 1954.84  25
   1  -7 -17 40946.2 2493.00   8
  -1   7 -17 40658.9 2903.93   9
  -1   7 -18 37047.1 1968.86  24
  -1   7 -18 35200.5 2681.21  22
   1  -7 -18 36049.3 2343.69  18
  -1  -7  18 31471.0 1520.40  26
  -1   7 -18 32247.8 1717.16  25
   1  -7 -18 36715.7 2053.29  27
   1   7  18 32640.3 1756.20   2
   1  -7 -18 34685.2 2271.23   8
  -1   7 -18 28907.3 2450.43   9
  -1   7 -19 1316.44 521.051  22
   1  -7 -19 953.713 403.758  18
   1   7  19 1143.06 335.218   2
  -1   7 -19 1099.16 358.114  24
  -1   7 -19 778.105 280.492  25
   1  -7 -19 674.283 319.405  27
  -1  -7  19 753.531 230.315  26
  -1   7 -19 540.571 388.417   9
   1  -7 -19 379.597 289.626   8
  -1  -7  19 1126.27 323.683  10
  -1   7 -20 11424.8 1057.20  24
   1  -7 -20 11036.9 1270.45  18
  -1   7 -20 10238.5 901.085  25
  -1  -7  20 9320.86 752.408  26
  -1   7 -20 12716.6 1577.12  22
   1  -7 -20 10984.7 1076.04  27
   1   7  20 10987.1 953.903   2
  -1   7 -20 9532.34 1372.11   9
   1  -7 -20 9241.74 1153.27   8
  -1  -7  20 11870.4 930.273  10
  -1   7 -21 25848.4 1614.98  24
   1  -7 -21 24021.8 1921.93  18
   1  -7 -21 24381.6 1644.01  27
   1  -7 -21 24746.3 1914.36   8
  -1   7 -21 22710.2 2143.71   9
  -1  -7  21 23288.8 1351.21  10
  -1   7 -21 23467.8 1403.93  25
  -1  -7  21 22923.8 1237.22  26
   1   7  21 25057.4 1491.53   2
  -1   7 -21 23758.5 2198.52  22
  -1  -7  22 3846.54 516.335  10
  -1  -7  22 3667.81 452.995  26
  -1   7 -22 4564.01 578.455  25
  -1   7 -22 4720.86 672.234  24
   1   7  22 3761.21 569.334   2
   1  -7 -22 4121.11 681.411  27
  -1   7 -23 3207.31 552.218  24
  -1   7 -23 2822.38 457.314  25
   1  -7 -23 2851.45 573.450  27
  -1  -7  23 2297.43 359.124  26
  -1  -7  23 2641.76 426.162  10
   1   7  23 3150.23 494.373   2
  -1  -7  24 20786.0 1185.00  10
   1   7  24 20217.7 1308.42   2
   1  -7 -24 22080.5 1505.98  27
  -1   7 -24 18790.8 1210.57  25
  -1  -7  24 19756.3 1253.20  11
  -1   7 -24 20243.7 1401.90  24
  -1  -7  25 5034.91 538.060  10
   1   7  25 5495.70 662.368   2
   1  -7 -25 4363.65 683.541  27
  -1   7 -25 4868.42 659.059  24
  -1  -7  25 5285.21 624.048  11
  -1   7 -25 4799.68 573.475  25
  -1   7 -26 5787.73 707.042  24
   1   7  26 5183.87 629.003   2
  -1  -7  26 4749.36 570.330  11
   1  -7 -26 5289.85 719.631  27
  -1   7 -27 1365.48 354.980  24
   1   7  27 1570.12 348.546   2
  -1  -7  27 1220.10 299.759  11
   1  -7 -27 1284.06 363.521  27
  -1   7 -28 21543.7 1326.27  24
   1   7  28 19642.2 1219.77   2
  -1  -7  28 20953.8 1177.76  11
   1  -7 -28 20768.4 1368.62  27
  -1   7 -29 5231.63 616.550  24
   1  -7 -29 5396.91 566.743  24
   1   7  29 5118.00 580.929   2
  -1  -7  29 5018.92 528.413  11
   1  -7 -29 4221.89 603.711  27
  -1   7 -30 12332.2 934.106  24
   1  -7 -30 13569.2 886.866  24
   1   7  30 14489.5 954.132   2
  -1  -7  30 14191.1 864.552  11
   1  -7 -30 13492.0 1003.29  27
   1  -7 -31 1566.75 332.538  27
  -1   7 -31 1019.08 261.280  24
   1  -7 -31 1755.36 303.189  24
   1   7  31 1516.73 316.523   2
   1   7  31 1463.96 275.057  23
  -1  -7  31 1649.39 275.801  11
   1   7  32 3038.83 386.492   2
   1  -7 -32 2909.47 418.553  27
  -1   7 -32 3213.43 411.425  24
   1  -7 -32 2815.69 357.605  24
   1   7  32 3103.28 372.606  23
  -1  -7  32 2908.52 331.484  11
   1  -7 -33 10005.0 739.106  27
   1  -7 -34-45.2805 114.873  27
  -1   7 -34 205.811 123.319  14
   1  -7 -35 9907.55 601.580  27
  -1   7 -35 8630.00 529.516  14
   1  -8  32 349.761 116.061  26
   1   8 -31 8051.89 494.193  14
   1  -8  31 9195.69 569.091  26
   1   8 -30 12636.3 707.908  14
   1  -8  30 14777.1 778.773  26
  -1   8  30 12374.9 777.768   2
   1   8 -29 2292.25 304.408  14
  -1  -8 -29 1747.24 283.074  27
   1  -8  29 1694.05 278.592  26
  -1   8  29 1593.89 302.347   2
   1   8 -28 1654.51 287.942  14
  -1  -8 -28 1122.97 252.749  27
   1  -8  28 1408.37 268.984  26
  -1   8  28 1191.16 291.952   2
   1   8 -27 7248.65 607.221  14
  -1  -8 -27 6057.30 606.117  27
   1  -8  27 6327.99 582.715  26
  -1   8  27 6947.06 644.845   2
   1   8 -26 2080.40 350.778  14
  -1  -8 -26 2014.20 375.381  27
   1  -8  26 1724.89 334.249  26
  -1   8  26 1618.86 338.445   2
  -1   8  25 1264.32 310.251   2
  -1  -8 -25 1074.28 306.158  27
   1   8 -25 1558.52 329.944  14
   1  -8  25 1334.09 305.828  26
  -1  -8 -25 1167.54 251.616  12
  -1   8  24 8143.34 753.834   2
  -1  -8 -24 7295.69 737.575  27
   1   8 -24 7421.71 694.373  14
   1  -8  24 7188.32 683.326  26
  -1  -8 -24 6508.34 614.047  12
  -1   8  23 11808.5 929.941   2
   1   8 -23 12186.0 908.262  14
  -1  -8 -23 11492.8 962.628  27
  -1  -8 -23 11686.0 854.698  12
   1  -8  23 12055.7 900.287  26
   1  -8  22 13777.8 994.457  26
   1   8 -22 13818.6 1001.39  14
  -1  -8 -22 14362.4 1112.16  27
  -1  -8 -22 13834.5 964.186  12
  -1   8  22 13949.0 1045.83   2
   1  -8  21 16146.4 1094.81  26
   1   8 -21 16788.7 1108.59  14
  -1  -8 -21 17787.9 1252.03  27
  -1  -8 -21 14259.4 1020.81  12
  -1   8  21 15005.1 1103.71   2
   1  -8  20 8291.23 777.299  26
  -1  -8 -20 8787.61 888.592  27
   1   8 -20 8572.62 800.372  14
  -1   8  20 8533.64 819.338   2
  -1  -8 -20 7551.28 736.810  12
  -1   8  19 2726.57 462.553   2
  -1  -8 -19 2532.87 430.529  12
   1  -8  19 1907.64 398.399  26
  -1  -8 -19 2740.28 506.519  27
  -1  -8 -18 4202.07 625.566  27
   1  -8  18 5627.36 700.207  27
  -1   8  18 4274.26 589.028   2
  -1  -8 -18 3367.67 511.647  12
  -1   8  17 5069.41 913.572   4
  -1  -8 -17 5668.96 656.587  12
   1  -8  17 5066.20 677.197  27
  -1  -8 -17 4839.48 681.515  27
  -1   8  17 5509.63 675.465   2
   1  -8  17 5104.45 947.450  21
   1   8 -17 4926.40 1012.72  22
   1  -8  16 3578.32 814.482  21
   1   8 -16 4703.94 971.930  22
   1  -8  16 4807.00 794.236  20
  -1   8  16 5138.06 916.463   4
  -1  -8 -16 5810.58 734.928  27
   1  -8  16 6860.85 775.626  27
  -1   8  16 5189.72 655.301   2
  -1  -8 -16 4578.10 600.452  12
   1   8 -15 9269.23 1365.08  22
   1  -8  15 10690.7 1204.71  20
  -1   8  15 9386.32 1239.39   4
  -1  -8 -15 9335.89 1291.17   5
  -1  -8 -15 8892.04 905.457  27
   1  -8  15 10704.1 967.655  27
  -1  -8 -15 9685.03 792.590   1
  -1   8  15 9098.76 869.723   2
  -1  -8 -15 9173.80 850.712  12
   1   8 -14 15904.5 1804.07  22
   1  -8  14 14649.1 1472.20  20
  -1   8  14 15371.7 1593.57   4
  -1  -8 -14 13964.9 1593.20   5
   1  -8  14 15502.8 1184.33  27
  -1  -8 -14 17102.9 1265.26  27
  -1  -8 -14 17090.5 1074.20   1
  -1   8  14 14017.3 1098.40   2
  -1  -8 -14 15766.6 1114.16  12
   1   8 -13 11390.5 1498.37  22
   1  -8  13 10654.7 1370.13  21
   1  -8  13 11876.8 1304.85  20
  -1   8  13 11575.7 1382.65   4
  -1  -8 -13 9852.74 1331.57   5
  -1  -8 -13 12262.2 1060.84  27
   1  -8  13 12487.7 1042.19  27
  -1  -8 -13 12259.6 914.827   1
  -1   8  13 10735.5 953.112   2
  -1  -8 -13 11058.7 922.362  12
   1   8 -12 7121.91 1173.74  22
   1  -8  12 6669.77 1080.80  21
   1  -8  12 6671.02 985.024  20
  -1   8  12 6496.70 1013.97   4
  -1  -8 -12 6641.54 1061.57   5
  -1  -8 -12 6891.56 792.727  27
   1  -8  12 7384.16 799.726  27
  -1  -8 -12 6257.16 667.978   1
  -1   8  12 6827.45 755.792   2
  -1  -8 -12 6781.15 721.356  12
   1   8 -11 46600.6 3088.87  22
   1  -8  11 47673.0 2964.98  21
   1  -8  11 45118.2 2700.42  20
  -1   8  11 42037.6 2686.00   4
  -1  -8 -11 39884.8 2728.78   5
   1  -8  11 43620.7 2157.22  27
  -1  -8 -11 44493.7 2198.33  27
  -1  -8 -11 44022.5 2022.18   1
  -1   8  11 46008.9 2145.11   2
  -1  -8 -11 43489.1 2029.21  12
   1   8 -10 45113.9 3027.21  22
   1  -8  10 44472.7 2840.44  21
   1  -8  10 40869.3 2573.06  20
  -1   8  10 41787.1 2633.80   4
  -1  -8 -10 43706.7 2783.25   5
  -1  -8 -10 45061.2 2176.61  27
   1  -8  10 44083.5 2131.34  27
  -1  -8 -10 40355.1 1940.66   1
  -1   8  10 43096.0 2078.04   2
  -1  -8 -10 42043.1 1984.13  12
   1  -8   9 31226.0 2325.93  21
   1   8  -9 28794.6 2384.21  22
   1  -8   9 28738.8 2112.18  20
  -1  -8  -9 27764.6 2177.75   5
  -1  -8  -9 32350.3 1764.83  27
   1  -8   9 29717.6 1694.83  27
  -1  -8  -9 30469.1 1607.10   1
  -1   8   9 31239.6 1679.93   2
  -1  -8  -9 29937.9 1590.93  12
   1  -8   8 79.4462 142.533  20
  -1  -8  -8 86.7799 220.158   5
   1  -8   8 229.268 209.717  27
  -1  -8  -8 93.2024 177.346  27
  -1   8   8 86.6730 173.843   2
  -1  -8  -8 360.460 221.450   1
  -1  -8  -8 38.6175 138.567  12
   1   8  -8 406.935 341.415  22
   1  -8   8-90.8922 199.701  21
   1   8  -7 16492.2 1722.88  22
   1  -8   7 13793.0 1506.28  21
  -1  -8  -7 15163.8 1424.08  18
   1  -8   7 13181.9 1423.52  20
  -1  -8  -7 16272.1 1587.42   5
   1  -8   7 14993.0 1144.22  27
  -1  -8  -7 13378.8 1089.42  27
  -1  -8  -7 16140.4 1113.61   1
  -1   8   7 14793.0 1103.19   2
  -1  -8  -7 15028.3 1052.95  12
   1   8  -6 17691.5 1797.12  22
  -1  -8  -6 14902.8 1421.39  18
   1  -8   6 16260.0 1547.48  20
  -1  -8  -6 16112.1 1586.96   5
   1  -8   6 16098.9 1192.81  27
  -1  -8  -6 17643.1 1234.85  27
  -1  -8  -6 15795.6 1124.48   1
  -1   8   6 15083.7 1126.00   2
  -1  -8  -6 17498.9 1131.57  12
   1   8  -5 37351.0 2639.62  22
  -1  -8  -5 33010.9 2149.79  18
   1  -8   5 36809.0 2392.70  20
  -1  -8  -5 36037.9 2387.33   5
   1  -8   5 36075.6 1878.89  27
  -1  -8  -5 38230.0 1909.71  27
  -1  -8  -5 36732.5 1824.19   1
  -1   8   5 35247.1 1824.25   2
  -1  -8  -5 33430.3 1703.34  12
   1   8  -4 9246.59 1255.38  22
   1  -8   4 8352.81 1099.89  20
  -1  -8  -4 6220.23 874.723  18
  -1  -8  -4 7266.92 1026.01   5
   1  -8   4 8202.60 830.103  27
  -1  -8  -4 8455.37 827.115  27
  -1  -8  -4 9299.49 840.489   1
  -1   8   4 7310.03 759.421   2
  -1  -8  -4 8523.79 763.262  12
   1   8  -3 67793.1 3604.22  22
   1  -8   3 62779.7 3282.91  20
  -1  -8  -3 56239.3 2897.70  18
  -1   8   3 60556.9 3002.85   4
  -1  -8  -3 61813.2 3211.46   5
   1  -8   3 67893.4 2761.65  27
  -1  -8  -3 64577.2 2686.22  27
  -1  -8  -3 63888.8 2632.93   1
  -1   8   3 66582.8 2708.78   2
  -1  -8  -3 58375.1 2469.04  12
  -1  -8  -2 2288.57 510.124  18
  -1  -8  -2 2268.59 560.036   5
  -1   8   2 2576.16 542.222   4
   1  -8   2 2664.44 480.570  27
  -1  -8  -2 2034.63 411.452  27
  -1   8   2 2649.54 451.435   2
  -1  -8  -2 1756.51 383.378   1
  -1  -8  -2 2677.35 430.410  12
   1   8  -2 2679.74 695.897  22
   1   8  -1 9388.08 1235.30  22
  -1  -8  -1 6716.47 852.230  18
  -1   8   1 8848.13 970.507   4
  -1  -8  -1 8037.20 1032.45   5
   1  -8   1 9416.93 880.912  27
  -1  -8  -1 9050.60 846.912  27
  -1  -8  -1 8210.08 802.272   1
   1   8  -1 7364.43 776.920   2
  -1   8   1 7360.51 763.237   2
  -1  -8  -1 8578.32 771.661  12
   1  -8   0 1126.87 386.398  18
  -1  -8   0 1691.71 486.410   5
  -1  -8   0 1319.90 347.033  27
   1  -8   0 836.340 284.144  27
   1   8   0 1027.82 316.940   2
  -1   8   0 1793.23 381.447   2
  -1  -8   0 1508.85 365.628   1
  -1  -8   0 945.772 289.616  12
   1   8   0 809.165 396.119  22
   1   8   1 10205.4 1284.55  22
   1  -8  -1 10667.4 1139.83  18
   1  -8  -1 8106.05 1067.03  20
  -1  -8   1 8156.59 991.996   5
   1  -8  -1 9601.19 907.187  27
  -1  -8   1 8443.21 822.105  27
  -1   8  -1 9803.12 878.554   2
   1   8   1 10903.5 927.277   2
  -1  -8   1 8280.58 761.539  12
   1  -8  -2 2802.93 627.937  20
   1  -8  -2 2241.77 548.789  18
  -1  -8   2 3019.68 583.301   5
   1   8   2 2529.77 451.484   2
  -1  -8   2 2269.74 424.754  27
   1  -8  -2 3450.62 546.768  27
  -1  -8   2 2324.37 409.379  12
   1   8   2 2453.54 641.755  22
   1   8   3 68421.9 2841.17   2
  -1  -8   3 68558.4 2812.87  27
   1  -8  -3 68858.5 2915.33  27
   1  -8  -3 68799.4 3305.20  18
   1  -8  -3 73216.7 3554.87  20
  -1   8  -3 75261.4 3855.15   9
  -1  -8   4 8636.60 811.023   1
   1   8   4 9314.43 856.632   2
  -1  -8   4 8007.24 789.962  27
   1  -8  -4 8113.17 852.261  27
   1  -8  -4 9518.02 1157.50  20
   1  -8  -4 8507.12 1054.09  18
  -1   8  -4 9191.82 1263.29   9
   1  -8  -5 37927.8 2428.49  20
   1  -8  -5 36668.5 2294.70  18
  -1  -8   5 35986.3 1831.25   1
   1   8   5 37796.8 1901.55   2
  -1  -8   5 35548.0 1837.01  27
   1  -8  -5 38270.5 2002.33  27
  -1   8  -5 38786.8 1728.96  25
  -1   8  -5 37815.5 2649.65   9
   1  -8  -6 16227.3 1511.66  20
   1  -8  -6 14678.9 1398.34  18
  -1  -8   6 14771.4 1083.29   1
   1   8   6 15879.0 1147.84   2
   1  -8  -6 14885.8 1184.78  27
  -1  -8   6 14896.5 1109.84  27
  -1   8  -6 13923.9 967.771  25
  -1   8  -6 15238.3 1653.77   9
  -1   8  -7 14034.3 1634.52  22
   1  -8  -7 14442.6 1442.80  20
   1  -8  -7 14154.8 1385.32  18
  -1  -8   7 13453.7 1030.44   1
   1   8   7 15179.9 1124.50   2
   1  -8  -7 14381.4 1167.28  27
  -1  -8   7 14405.0 1078.73  27
  -1   8  -7 14346.2 978.124  25
  -1   8  -7 15407.2 1663.40   9
   1  -8  -8 147.227 247.079  18
   1  -8  -8 234.750 262.635  20
   1   8   8 44.1902 185.955   2
  -1  -8   8 245.040 200.677   1
  -1   8  -8 237.800 177.719  25
  -1  -8   8 296.079 200.789  27
   1  -8  -8 304.827 249.618  27
  -1   8  -8 99.8576 253.359   9
  -1   8  -8 106.004 232.927  22
  -1   8  -9 32339.9 2527.54  22
   1  -8  -9 34024.3 2272.04  20
   1  -8  -9 31551.5 2154.62  18
  -1  -8   9 32194.4 1674.32   1
   1   8   9 32412.4 1727.86   2
   1  -8  -9 31312.9 1828.13  27
  -1  -8   9 32875.5 1723.95  27
  -1   8  -9 29513.9 1524.03  25
  -1   8  -9 29583.4 2390.96   9
  -1   8 -10 40942.3 2932.13  22
   1  -8 -10 39924.4 2498.10  18
  -1  -8  10 44654.3 2042.85   1
   1   8  10 47761.0 2162.78   2
   1  -8 -10 45821.5 2267.65  27
  -1  -8  10 43300.9 2076.59  27
  -1   8 -10 41149.5 1884.09  25
  -1   8 -10 39265.1 2800.27   9
  -1  -8  11 44131.9 2006.97   1
  -1   8 -11 41983.6 2967.51  22
   1  -8 -11 40286.2 2178.56  27
  -1  -8  11 43704.1 2083.79  27
  -1   8 -11 41014.4 2877.16   9
   1   8  11 43322.4 2083.94   2
  -1  -8  12 7952.31 762.390   1
  -1   8 -12 9004.24 1338.10  22
   1  -8 -12 9228.31 961.026  27
  -1  -8  12 8272.22 829.101  27
   1   8  12 8727.41 845.274   2
  -1   8 -12 7377.53 1197.61   9
  -1   8 -13 13095.9 1595.38   9
  -1  -8  13 14953.4 1030.20   1
  -1   8 -13 11844.8 1547.01  22
   1  -8 -13 14869.2 1220.44  27
  -1  -8  13 14027.8 1090.21  27
   1   8  13 13855.7 1080.29   2
  -1   8 -13 14491.7 1155.66  24
   1  -8 -14 15560.7 1446.48   8
  -1   8 -14 15581.9 1745.81   9
  -1  -8  14 16175.5 1079.15   1
  -1   8 -14 15998.2 1798.55  22
  -1  -8  14 17238.4 1216.33  27
   1  -8 -14 16756.2 1327.25  27
   1   8  14 17938.8 1234.97   2
  -1   8 -14 17430.4 1284.78  24
  -1   8 -15 8689.53 904.365  24
   1  -8 -15 8284.35 1107.28  18
  -1  -8  15 9134.30 778.855   1
  -1   8 -15 8450.01 1296.48  22
  -1  -8  15 8599.74 847.939  27
   1  -8 -15 8936.67 953.889  27
   1   8  15 9686.83 887.115   2
   1  -8 -15 8614.24 1088.95   8
  -1   8 -15 9187.21 1317.74   9
  -1   8 -16 4847.86 672.754  24
   1  -8 -16 4450.56 816.547  18
  -1  -8  16 4430.55 532.853   1
  -1   8 -16 4437.63 951.140  22
   1  -8 -16 4090.47 659.348  27
  -1  -8  16 4872.19 643.012  27
   1   8  16 5092.89 660.623   2
  -1   8 -16 4116.45 895.686   9
   1  -8 -16 5453.61 863.238   8
  -1  -8  17 5143.72 550.328   1
   1  -8 -17 4548.83 827.694  18
   1   8  17 5064.61 647.178   2
   1  -8 -17 4785.87 708.290  27
  -1   8 -17 5682.30 718.818  24
  -1  -8  18 4697.61 590.690  10
  -1   8 -18 4336.10 638.930  24
   1   8  18 4161.99 585.656   2
   1  -8 -18 4699.47 694.273  27
  -1  -8  19 2765.55 453.277  10
  -1   8 -19 3408.02 531.831  14
   1   8  19 3068.54 501.888   2
   1  -8 -19 2668.75 533.910  27
  -1   8 -19 2852.01 523.344  24
  -1  -8  20 7769.13 731.568  10
   1   8  20 6829.92 742.858   2
   1  -8 -20 7447.71 856.061  27
  -1   8 -20 7091.88 800.125  24
  -1  -8  21 15656.3 1036.36  10
   1   8  21 16786.5 1156.97   2
   1  -8 -21 16184.4 1261.08  27
  -1   8 -21 15899.5 1191.88  24
  -1  -8  22 14549.3 976.628  10
  -1   8 -22 16214.4 1186.04  24
   1  -8 -22 16142.9 1239.53  27
   1   8  22 16359.3 1133.09   2
  -1  -8  23 11980.0 841.770  10
  -1   8 -23 11115.7 957.002  24
   1   8  23 11496.5 934.431   2
   1  -8 -23 11290.8 1018.67  27
  -1  -8  23 11521.9 890.558  11
  -1  -8  24 7711.33 640.898  10
   1   8  24 7800.13 745.079   2
  -1  -8  24 7870.14 721.172  11
  -1   8 -24 9213.48 838.119  24
   1  -8 -24 7319.64 799.420  27
   1   8  25 1031.14 297.093   2
  -1  -8  25 1317.65 303.632  11
  -1   8 -25 983.510 288.044  24
   1  -8 -25 1213.82 348.912  27
   1   8  26 1905.60 365.692   2
  -1  -8  26 2113.21 357.608  11
  -1   8 -26 1947.51 370.335  24
   1  -8 -26 1910.79 405.798  27
   1   8  27 7620.13 687.662   2
  -1  -8  27 7695.42 637.185  11
  -1   8 -27 6845.86 671.460  24
   1  -8 -27 7655.92 738.503  27
   1   8  28 1691.02 334.942   2
  -1  -8  28 2005.39 312.009  11
  -1   8 -28 2188.16 357.486  24
   1  -8 -28 2056.18 323.516  24
   1  -8 -28 2003.09 377.587  27
   1   8  29 2076.38 340.023   2
   1  -8 -29 2146.33 369.836  27
   1  -8 -29 2001.82 295.888  24
  -1   8 -29 2313.61 351.753  24
  -1  -8  29 2213.71 305.645  11
  -1  -8  30 13381.6 716.047  11
   1  -8 -30 14400.6 894.448  27
  -1  -8  31 8843.64 505.466  11
   1  -8 -31 10646.4 708.294  27
   1  -8 -32 708.646 180.926  27
   1  -8 -33 7247.72 477.176  27
   1   9 -28 4418.41 345.121  14
   1  -9  28 4776.10 377.321  26
   1   9 -27 584.325 156.487  14
   1  -9  27 747.793 172.783  26
   1   9 -26 1885.18 271.634  14
   1  -9  26 2444.97 311.892  26
  -1   9  26 1661.06 282.532   2
   1   9 -25 2253.14 314.891  14
  -1  -9 -25 1764.55 291.544  27
   1  -9  25 1865.50 298.119  26
  -1   9  25 1743.00 307.061   2
   1   9 -24 520.903 189.116  14
  -1  -9 -24 437.231 183.762  27
   1  -9  24 623.896 195.458  26
  -1   9  24 229.536 192.908   2
   1   9 -23 3880.68 451.873  14
  -1  -9 -23 4106.12 497.169  27
   1  -9  23 4654.77 491.942  26
  -1   9  23 4144.40 499.111   2
   1   9 -22 11178.8 802.925  14
  -1  -9 -22 11285.1 851.239  27
   1  -9  22 10431.5 777.963  26
  -1   9  22 11358.5 846.377   2
  -1  -9 -21 5065.56 599.573  27
   1   9 -21 5812.14 587.693  14
   1  -9  21 4580.37 529.223  26
  -1   9  21 5472.01 601.628   2
  -1  -9 -20 15221.8 1064.17  27
   1   9 -20 15806.7 1022.78  14
   1  -9  20 15871.8 1010.88  26
  -1   9  20 15904.7 1059.46   2
  -1  -9 -19 3291.87 510.122  27
   1   9 -19 3767.52 504.210  14
   1  -9  19 3611.26 485.224  26
  -1   9  19 3734.31 518.124   2
   1  -9  18 6272.86 650.038  26
  -1  -9 -18 5306.72 644.638  27
  -1   9  18 5913.76 661.275   2
  -1   9  17 1432.22 346.853   2
   1  -9  17 1048.58 291.140  26
  -1  -9 -17 893.200 237.163  12
  -1  -9 -17 717.753 274.211  27
   1  -9  17 1135.96 325.568  27
  -1  -9 -16 186.385 142.095  12
   1  -9  16 344.318 218.386  27
  -1  -9 -16 216.997 190.714  27
   1  -9  16 302.789 152.216   1
  -1   9  16-243.558 246.946   2
  -1  -9 -15 4213.02 509.739  12
   1  -9  15 4429.34 615.365  27
  -1  -9 -15 4659.79 635.057  27
  -1  -9 -15 5453.67 561.903   1
  -1   9  15 4431.10 589.417   2
  -1  -9 -14 13269.6 937.242  12
  -1  -9 -14 12945.3 1053.99  27
   1  -9  14 15545.8 1148.64  27
  -1  -9 -14 13371.5 948.824   1
  -1   9  14 14072.8 1065.79   2
  -1  -9 -13 6192.31 632.370  12
  -1  -9 -13 6398.20 743.978  27
   1  -9  13 5953.58 709.770  27
  -1  -9 -13 6651.69 671.851   1
  -1   9  13 6885.79 733.485   2
  -1  -9 -12 28423.4 1508.30  12
  -1  -9 -12 30866.5 1732.85  27
   1  -9  12 33840.2 1790.59  27
  -1  -9 -12 33859.7 1648.32   1
  -1   9  12 33038.9 1731.60   2
  -1  -9 -11 4961.62 582.381  12
   1  -9  11 5923.12 720.439  27
  -1  -9 -11 4959.88 659.792  27
  -1  -9 -11 5150.64 609.698   1
  -1   9  11 5165.36 653.496   2
  -1  -9 -10 3668.47 498.531  12
  -1  -9 -10 3869.74 536.116   1
  -1  -9 -10 3112.25 534.825  27
   1  -9  10 4122.15 588.682  27
  -1   9  10 3443.17 541.855   2
   1   9  -9 2650.18 727.625  22
   1  -9   9 3131.66 689.196  20
  -1  -9  -9 2555.89 668.965   5
  -1   9   9 3005.64 663.636   4
  -1  -9  -9 2382.48 409.735  12
  -1  -9  -9 3077.96 493.545   1
   1  -9   9 3308.56 549.629  27
  -1  -9  -9 2465.08 473.708  27
  -1   9   9 3512.72 542.767   2
   1   9  -8 6959.20 1173.23  22
   1  -9   8 6668.39 1025.75  20
  -1   9   8 6659.81 987.642   4
  -1  -9  -8 7181.11 1096.19   5
  -1  -9  -8 7932.05 727.958  12
  -1  -9  -8 7636.75 773.709   1
  -1  -9  -8 6637.13 770.017  27
   1  -9   8 9280.70 891.561  27
  -1   9   8 7341.07 780.218   2
   1   9  -7 11173.7 1457.45  22
   1  -9   7 12532.9 1390.32  20
  -1   9   7 10637.6 1237.95   4
  -1  -9  -7 11967.6 1390.25   5
  -1  -9  -7 12191.4 918.707  12
  -1  -9  -7 12080.2 979.765   1
  -1  -9  -7 11997.1 1024.04  27
   1  -9   7 12629.0 1060.69  27
  -1   9   7 11200.0 975.489   2
   1   9  -6 11998.9 1506.74  22
   1  -9   6 10927.9 1312.83  20
  -1   9   6 11344.9 1253.75   4
  -1  -9  -6 10131.4 1275.12   5
  -1  -9  -6 10538.8 863.710  12
  -1  -9  -6 10963.8 947.210   1
  -1  -9  -6 12680.1 1040.63  27
   1  -9   6 13306.5 1083.34  27
  -1   9   6 12161.0 1010.55   2
   1   9  -5 21604.1 2026.17  22
   1  -9   5 19889.1 1787.19  20
  -1   9   5 18564.2 1617.82   4
  -1  -9  -5 21330.1 1833.33   5
  -1  -9  -5 21748.5 1261.29  12
  -1  -9  -5 20487.1 1336.17   1
   1  -9   5 21495.9 1410.87  27
  -1  -9  -5 22745.9 1416.21  27
  -1   9   5 19901.2 1334.66   2
   1   9  -4 24037.6 2117.22  22
   1  -9   4 23126.4 1926.06  20
   1  -9   4 20625.1 1628.64  18
  -1  -9  -4 21631.6 1831.20   5
  -1  -9  -4 21152.2 1262.80  12
  -1  -9  -4 22749.7 1422.91   1
   1  -9   4 23832.9 1486.39  27
  -1  -9  -4 22161.6 1418.25  27
   1   9  -4 22195.4 1443.49   2
  -1   9   4 22015.5 1411.93   2
   1   9  -3 6011.52 1038.56  22
   1  -9   3 3843.28 702.172  18
   1  -9   3 4705.46 861.848  20
  -1  -9  -3 4614.22 807.649   5
  -1  -9  -3 4090.09 594.930   1
   1   9  -3 4520.69 620.313   2
  -1   9   3 4819.18 626.305   2
   1  -9   3 5420.66 673.235  27
  -1  -9  -3 4801.61 631.605  27
  -1  -9  -3 3640.84 505.166  12
   1  -9   2 30632.6 2239.02  20
   1  -9   2 25874.9 1893.17  18
  -1  -9  -2 27829.7 1639.27   1
   1   9  -2 29376.9 2361.75  22
   1   9  -2 33247.4 1794.41   2
  -1   9   2 32015.4 1736.97   2
   1  -9   2 31100.5 1750.32  27
  -1  -9  -2 29808.4 1672.45  27
  -1  -9  -2 30581.9 1554.37  12
  -1  -9  -1 16813.0 1214.79   1
   1  -9   1 16791.0 1490.53  18
   1   9  -1 19379.0 1309.53   2
  -1   9   1 17016.8 1230.86   2
  -1  -9  -1 16909.1 1205.28  27
   1  -9   1 17555.6 1268.40  27
   1   9  -1 18944.1 1852.22  22
  -1   9   0 42833.4 2116.86   2
   1   9   0 43085.1 2134.27   2
   1  -9   0 40457.6 2457.41  18
  -1  -9   0 44116.6 2108.48  27
   1  -9   0 45083.1 2192.41  27
  -1  -9   0 41379.0 2074.63   1
  -1   9  -1 14759.8 1143.30   2
   1   9   1 15742.5 1187.62   2
   1  -9  -1 15321.2 1556.34  20
   1  -9  -1 15096.5 1444.41  18
  -1  -9   1 18200.5 1231.30  27
   1  -9  -1 15822.0 1218.09  27
  -1   9  -2 32045.9 1760.34   2
   1   9   2 30017.0 1726.38   2
   1  -9  -2 33547.1 2333.79  20
   1  -9  -2 29417.5 2075.05  18
  -1  -9   2 32408.9 1732.50  27
   1  -9  -2 28982.0 1723.40  27
  -1   9  -3 4869.15 638.369   2
   1   9   3 6929.19 756.893   2
  -1  -9   3 6298.88 709.261  27
   1  -9  -3 5527.70 700.011  27
   1  -9  -3 4427.90 854.872  20
   1  -9  -3 4861.79 820.956  18
  -1   9  -4 22262.7 1433.24   2
   1   9   4 23067.3 1442.68   2
   1  -9  -4 20167.1 1804.15  20
   1  -9  -4 18640.0 1657.29  18
   1  -9  -4 22024.1 1460.85  27
  -1  -9   4 22566.5 1405.98  27
  -1  -9   4 21359.7 1379.43   1
   1   9   5 26052.6 1535.92   2
   1  -9  -5 24118.4 1959.13  20
   1  -9  -5 21505.0 1780.28  18
   1  -9  -5 25046.7 1574.13  27
  -1  -9   5 24102.1 1459.58  27
  -1  -9   5 21793.1 1407.32   1
   1   9   6 11254.0 976.774   2
   1  -9  -6 11372.7 1340.31  20
   1  -9  -6 10365.2 1229.29  18
   1  -9  -6 12121.3 1068.05  27
  -1  -9   6 11436.7 966.018  27
  -1  -9   6 11281.8 966.618   1
  -1  -9   7 11800.5 992.895   1
   1  -9  -7 11405.4 1275.48  18
   1   9   7 14592.7 1116.52   2
   1  -9  -7 12492.7 1111.72  27
  -1  -9   7 12788.8 1033.78  27
  -1   9  -7 10845.3 1478.75  22
  -1   9  -8 6107.04 1114.52  22
  -1  -9   8 7149.83 750.323   1
   1  -9  -8 6068.61 932.575  18
   1   9   8 7762.04 805.797   2
   1  -9  -8 7622.48 842.649  27
  -1  -9   8 7172.41 760.791  27
  -1   9  -8 7552.92 1170.51   9
  -1   9  -9 2665.12 748.633  22
   1  -9  -9 2662.39 632.102  18
  -1   9  -9 2519.68 680.108   9
   1  -9  -9 3592.79 597.262  27
  -1  -9   9 2798.15 484.278  27
  -1  -9   9 2648.30 473.138   1
   1   9   9 2721.02 489.774   2
   1  -9 -10 3184.20 559.365  27
  -1  -9  10 3601.11 539.638  27
  -1  -9  10 3648.67 537.183   1
   1   9  10 3195.99 524.086   2
   1   9  11 5800.67 695.528   2
  -1  -9  11 7721.64 780.164  27
   1  -9 -11 6367.46 778.371  27
  -1  -9  11 7343.47 744.472   1
   1   9  12 34110.9 1802.78   2
   1  -9 -12 36380.6 1966.48  27
  -1  -9  12 34571.9 1794.99  27
  -1  -9  12 33263.5 1701.81   1
   1   9  13 8933.33 844.290   2
  -1  -9  13 7976.68 793.905  27
   1  -9 -13 6769.04 811.529  27
  -1  -9  13 7365.83 719.530   1
   1   9  14 15663.7 1128.65   2
  -1  -9  14 13154.6 1043.43  27
   1  -9 -14 14721.7 1175.39  27
  -1  -9  14 14172.8 991.462   1
   1   9  15 4301.02 585.767   2
   1  -9 -15 5480.37 713.681  27
  -1  -9  15 4677.03 536.464   1
   1  -9 -16 146.897 205.988  27
   1   9  16 124.406 203.714   2
  -1  -9  16-30.1862 108.295   1
   1   9  17 971.509 296.475   2
  -1  -9  17 1347.14 316.193  10
   1  -9 -17 1341.16 380.600  27
   1  -9 -18 6061.06 736.698  27
  -1   9 -18 6938.55 695.307  14
  -1  -9  18 5957.86 620.194  10
   1   9  18 6328.75 687.468   2
   1  -9 -19 3793.71 570.084  27
  -1   9 -19 3693.49 518.599  14
   1   9  19 3834.62 530.373   2
  -1  -9  19 4513.74 520.059  10
   1  -9 -20 17994.6 1232.15  27
   1   9  20 19150.0 1174.66   2
  -1  -9  20 16891.8 1022.15  10
   1  -9 -21 5066.89 634.567  27
  -1  -9  21 5360.86 532.195  10
   1   9  21 5033.43 590.883   2
   1   9  22 10370.1 814.974   2
  -1  -9  22 9417.10 687.616  10
   1  -9 -22 10274.8 876.120  27
  -1  -9  22 9831.56 762.599  11
   1   9  23 5031.69 549.154   2
  -1  -9  23 3982.01 410.041  10
  -1  -9  23 4080.81 478.297  11
   1  -9 -23 3698.29 513.725  27
  -1  -9  24 581.331 201.566  11
   1   9  24 465.309 224.797   2
   1  -9 -24 584.662 227.085  27
  -1  -9  25 1742.53 292.121  11
   1   9  25 1470.74 281.057   2
   1  -9 -25 2212.57 367.865  27
  -1  -9  26 2483.90 324.685  11
   1   9  26 2434.20 347.121   2
   1  -9 -26 2917.84 405.968  27
   1  -9 -27 509.167 188.773  27
  -1  -9  27 556.480 159.954  11
   1  -9 -28 5570.61 488.097  27
  -1  -9  28 5222.02 387.245  11
   1  -9 -29 11563.2 670.224  27
   1  -9 -30 3974.84 338.288  27
   1  10 -24 1069.47 175.220  14
   1 -10  24 1121.16 174.380  26
   1  10 -23 577.072 158.634  14
   1 -10  23 642.465 157.235  26
  -1  10  22 2874.93 356.658   2
   1  10 -22 2709.79 325.131  14
   1 -10  22 3012.48 329.133  26
  -1  10  21 15405.2 905.913   2
   1 -10  21 16794.8 863.830  26
   1  10 -21 16573.5 873.296  14
  -1  10  20 2712.45 377.691   2
   1 -10  20 2672.52 345.544  26
  -1 -10 -20 3210.04 380.881  27
   1  10 -20 2686.41 351.437  14
  -1  10  19 7787.18 657.436   2
   1 -10  19 7646.20 597.365  26
  -1 -10 -19 6256.17 579.354  27
   1  10 -19 7655.54 612.177  14
  -1  10  18 3749.59 472.782   2
   1 -10  18 3943.32 448.658  26
  -1 -10 -18 4339.38 484.364  27
   1  10 -18 4480.17 480.979  14
  -1  10  17 2272.28 378.681   2
   1 -10  17 2610.95 374.296  26
  -1 -10 -17 2579.00 391.892  27
   1  10 -17 2593.92 392.006  14
  -1  10  16 10698.8 828.624   2
  -1 -10 -16 10953.4 826.796  27
   1 -10  16 10875.2 785.356  26
  -1  10  15 5789.86 610.991   2
   1 -10  15 5047.08 544.092  26
  -1 -10 -15 5057.20 575.343  27
   1 -10  15 5784.94 626.632  27
  -1  10  14 20434.1 1200.98   2
  -1 -10 -14 19038.4 1166.73  27
   1 -10  14 20860.1 1244.42  27
   1 -10  14 18688.9 1039.16   1
  -1 -10 -14 18371.0 1044.52   1
   1 -10  13-38.3609 161.391  27
  -1 -10 -13 108.892 178.324  27
   1 -10  13 114.134 130.509   1
  -1  10  13 145.991 173.229   2
  -1 -10 -13 89.8655 114.006   1
  -1  10  12 9448.04 813.288   2
  -1 -10 -12 9005.02 805.205  27
   1 -10  12 9668.93 844.982  27
  -1 -10 -12 9734.75 771.407   1
   1 -10  12 8995.87 736.725   1
   1  10 -11 7807.37 775.392   2
  -1  10  11 7491.72 738.447   2
  -1 -10 -11 7082.10 713.196  27
   1 -10  11 7947.14 769.407  27
  -1 -10 -11 6951.28 673.189   1
   1  10 -10 7738.89 778.953   2
  -1  10  10 8790.96 796.391   2
  -1 -10 -10 7214.35 733.922  27
   1 -10  10 8540.78 807.526  27
  -1 -10 -10 7522.62 709.961   1
  -1  10   9 3161.20 492.656   2
   1  10  -9 3152.00 507.603   2
  -1 -10  -9 3051.91 474.966  27
   1 -10   9 2825.21 480.267  27
  -1 -10  -9 2870.13 452.382   1
  -1 -10  -8 360.557 203.478  27
   1 -10   8 295.240 214.199  27
   1  10  -8 262.239 221.951   2
  -1 -10  -8 658.301 245.767   1
  -1  10   8 366.044 219.073   2
  -1  10   7 6109.21 687.064   2
   1  10  -7 6397.92 714.646   2
  -1 -10  -7 6424.68 694.463  27
   1 -10   7 6069.73 695.546  27
  -1 -10  -7 6579.64 696.932   1
  -1  10   6 17639.3 1205.11   2
   1  10  -6 17338.0 1220.63   2
  -1 -10  -6 17885.1 1188.90  27
   1 -10   6 17993.8 1225.63  27
  -1 -10  -6 17139.0 1176.10   1
   1  10  -5 14254.8 1097.12   2
  -1  10   5 15983.4 1137.74   2
  -1 -10  -5 14646.4 1074.17  27
   1 -10   5 14825.6 1110.37  27
  -1 -10  -5 16650.6 1144.41   1
   1  10  -4 3718.21 565.169   2
  -1  10   4 3456.11 527.855   2
  -1 -10  -4 3404.01 515.768  27
   1 -10   4 2473.50 465.330  27
  -1 -10  -4 2933.45 488.736   1
   1 -10   3 133.653 203.744  27
  -1 -10  -3 41.1224 208.639  27
  -1 -10  -3-43.0284 163.732   1
   1  10  -3-44.8347 227.473   2
  -1  10   3-43.0290 218.312   2
  -1  10   2 8801.15 835.392   2
   1  10  -2 9729.99 884.275   2
   1 -10   2 8524.82 841.663  27
  -1 -10  -2 8184.09 795.446  27
  -1 -10  -2 8354.60 830.931   1
   1  10  -1 8948.60 846.276   2
  -1  10   1 7682.58 786.989   2
  -1 -10  -1 8665.75 811.816  27
   1 -10   1 7989.93 814.027  27
  -1 -10  -1 8048.91 809.738   1
   1  10   0 23895.8 1464.17   2
  -1  10   0 23212.3 1434.24   2
   1 -10   0 23726.1 1464.29  27
  -1 -10   0 24248.4 1417.29  27
  -1 -10   0 24110.4 1457.69   1
  -1  10  -1 7359.17 762.241   2
   1  10   1 6612.46 733.543   2
   1 -10  -1 8111.79 832.165  27
  -1 -10   1 7546.40 745.851  27
  -1  10  -2 7160.13 762.646   2
   1  10   2 7100.35 769.273   2
   1 -10  -2 9085.56 867.190  27
  -1 -10   2 9312.75 829.222  27
   1 -10  -3 183.118 192.588  27
  -1 -10   3 80.8094 198.490  27
  -1  10  -3 88.4668 186.083   2
   1  10   3-87.5780 235.646   2
   1 -10  -4 2521.57 491.262  27
  -1 -10   4 2807.70 476.675  27
  -1 -10   4 3469.13 531.061   1
  -1  10  -4 2565.80 467.676   2
   1  10   4 2345.64 449.376   2
   1  10   5 12486.5 1003.46   2
  -1  10  -5 14313.3 1076.11   2
   1 -10  -5 12799.1 1052.80  27
  -1 -10   5 12533.3 974.283  27
  -1 -10   5 12855.7 1009.07   1
   1  10   6 19584.5 1268.90   2
  -1  10  -6 17645.7 1234.49   2
   1 -10  -6 20300.2 1329.88  27
  -1 -10   6 17977.0 1195.87  27
  -1 -10   6 19133.7 1253.84   1
   1  10   7 5844.40 674.949   2
  -1  10  -7 5641.28 673.949   2
   1 -10  -7 5786.23 700.911  27
  -1 -10   7 5539.18 647.633  27
  -1 -10   7 5604.14 652.940   1
   1 -10  -8 226.157 229.666  27
  -1 -10   8 424.017 224.241  27
  -1  10  -8 260.281 198.598   2
  -1 -10   8 554.367 230.342   1
   1  10   8 372.875 210.399   2
   1  10   9 3260.74 503.227   2
  -1 -10   9 3081.83 487.758  27
   1 -10  -9 3680.22 567.172  27
  -1 -10   9 4439.48 560.072   1
  -1  10  -9 2875.29 494.347   2
  -1  10 -10 9354.71 855.004   2
   1  10  10 9793.95 852.764   2
   1 -10 -10 8734.40 858.335  27
  -1 -10  10 8951.50 801.660  27
  -1 -10  10 9222.50 801.604   1
  -1  10 -11 8617.09 815.891   2
   1  10  11 8373.43 776.381   2
   1 -10 -11 8185.55 816.668  27
  -1 -10  11 7645.19 729.644  27
  -1 -10  11 7709.15 722.235   1
   1  10  12 10117.3 848.302   2
  -1 -10  12 10004.8 826.697  27
   1 -10 -12 10490.4 911.877  27
  -1 -10  12 8652.77 752.429   1
   1 -10 -12 9289.09 729.646   1
   1 -10 -13 42.1392 169.035  27
   1 -10 -13 82.7849 105.026   1
   1  10  13 111.455 156.304   2
  -1 -10  13 93.2602 142.184   1
   1  10  14 19786.7 1199.87   2
   1 -10 -14 20076.8 1274.30  27
   1 -10 -14 19353.4 1039.27   1
  -1 -10  14 18732.2 1070.43   1
   1 -10 -15 5016.21 616.585  27
  -1 -10  15 5330.63 559.100  10
   1  10  15 4543.26 555.270   2
   1 -10 -16 10329.5 865.012  27
  -1  10 -16 8661.02 731.376  14
  -1 -10  16 9358.01 729.121  10
   1  10  16 10308.3 810.247   2
   1 -10 -17 2764.54 443.353  27
  -1  10 -17 2531.37 398.814  14
  -1 -10  17 2417.35 369.498  10
   1  10  17 2662.06 405.873   2
   1 -10 -18 4457.82 547.436  27
  -1  10 -18 4204.97 490.317  14
  -1 -10  18 4529.03 464.969  10
   1  10  18 4417.63 508.591   2
   1 -10 -19 9122.49 762.408  27
  -1  10 -19 8835.01 688.583  14
  -1 -10  19 8945.82 642.154  10
   1  10  19 9399.11 724.804   2
   1  10  20 2130.12 336.140   2
  -1 -10  20 2224.27 346.074  11
  -1  10 -20 2161.27 342.902  14
  -1 -10  20 2192.29 297.147  10
   1 -10 -20 2268.58 367.569  27
   1  10  21 15825.2 911.900   2
  -1 -10  21 15999.8 890.077  11
  -1  10 -21 16335.4 904.691  14
  -1 -10  21 15514.3 777.944  10
   1 -10 -21 15742.5 961.861  27
  -1 -10  22 3449.45 377.947  11
   1  10  22 3181.82 375.779   2
   1 -10 -22 3505.93 422.155  27
   1 -10 -23 903.538 220.873  27
  -1 -10  23 998.084 201.286  11
   1 -10 -24 1322.41 244.358  27
  -1 -10  24 1833.24 241.178  11
   1 -10 -25 18.0262 97.0130  27
  -1 -10  25 77.4668 80.2369  11
   1 -10 -26 633.804 145.691  27
   1  11 -19 8370.48 489.160  14
   1  11 -18 1619.72 225.933  14
   1  11 -17 3380.04 339.062  14
   1 -11  17 3295.83 314.035  26
   1 -11  16 1287.83 212.940  26
   1  11 -16 1536.62 246.138  14
   1  11 -15 4241.82 448.862   2
  -1  11  15 4746.44 464.209   2
   1  11 -15 4921.95 445.890  14
   1 -11  15 4942.08 428.878  26
   1  11 -14 894.368 211.633  14
   1 -11  14 1053.24 217.744  26
  -1  11  14 1039.39 248.274   2
   1  11 -14 778.988 214.734   2
   1 -11  13 367.369 155.349  26
  -1  11  13 391.082 165.626   2
   1  11 -13 383.939 163.435   2
   1  11 -12 3421.66 430.392   2
  -1  11  12 2863.62 390.970   2
  -1 -11 -12 3366.15 389.184  27
   1 -11  12 3371.58 428.205  27
   1 -11  12 3220.00 375.177  26
  -1 -11 -12 2707.71 344.561   1
   1 -11  12 2475.33 329.446   1
   1 -11  11 2715.70 351.075   1
  -1 -11 -11 2973.81 372.363   1
  -1  11  11 2890.94 407.890   2
   1  11 -11 2843.63 405.995   2
  -1 -11 -11 2394.87 346.929  27
   1 -11  11 2869.64 403.680  27
   1 -11  10 2107.72 325.324   1
  -1 -11 -10 2143.75 331.936   1
   1  11 -10 2232.67 364.794   2
  -1  11  10 2318.29 363.281   2
  -1 -11 -10 2375.57 347.590  27
   1 -11  10 2191.83 363.203  27
   1  11  -9 1246.44 288.222   2
  -1  11   9 1453.10 301.404   2
  -1 -11  -9 1245.36 272.706   1
   1 -11   9 913.525 230.586   1
  -1 -11  -9 1179.96 262.196  27
   1 -11   9 1334.01 297.573  27
   1 -11   8 3014.50 406.942   1
  -1 -11  -8 2954.41 411.485   1
   1  11  -8 3079.63 438.727   2
  -1  11   8 3362.05 448.184   2
  -1 -11  -8 3028.67 407.205  27
   1 -11   8 3060.15 434.078  27
   1 -11   7 13795.0 903.853   1
  -1 -11  -7 13762.6 926.510   1
  -1  11   7 14479.9 957.519   2
   1  11  -7 14589.8 973.419   2
   1 -11   7 15728.6 1001.56  27
  -1 -11  -7 13902.7 898.570  27
  -1  11   6 521.435 211.235   2
   1 -11   6 664.302 227.012   1
  -1 -11  -6 649.166 225.926   1
   1  11  -6 374.185 193.459   2
  -1 -11  -6 623.725 206.811  27
   1 -11   6 541.983 223.689  27
   1 -11   5 1763.50 335.762   1
   1  11  -5 1758.99 355.325   2
  -1  11   5 1526.06 334.125   2
  -1 -11  -5 1845.08 353.521   1
  -1 -11  -5 1633.37 328.388  27
   1 -11   5 1790.48 357.417  27
  -1 -11  -4 5084.75 570.082   1
   1 -11   4 4292.42 516.502   1
  -1  11   4 4379.84 541.259   2
   1  11  -4 5294.48 589.357   2
   1 -11   4 4713.62 554.759  27
  -1 -11  -4 4257.22 509.459  27
  -1 -11  -3 3253.82 464.679   1
  -1  11   3 3479.52 485.363   2
   1  11  -3 3014.66 469.765   2
   1 -11   3 4203.37 517.803  27
  -1 -11  -3 3089.85 442.828  27
   1  11  -2 2957.72 452.430   2
  -1 -11  -2 3048.12 455.340   1
  -1  11   2 3273.93 470.259   2
  -1 -11  -2 2709.43 413.071  27
   1 -11   2 2532.65 406.084  27
  -1 -11  -1 8957.62 777.861   1
  -1  11   1 9128.57 773.536   2
   1  11  -1 9340.31 785.673   2
  -1 -11  -1 9586.95 759.295  27
   1 -11   1 9934.71 814.913  27
   1  11   0 2393.66 399.340   2
  -1  11   0 2543.96 412.375   2
  -1 -11   0 2516.15 417.648   1
  -1 -11   0 2936.92 418.526  27
   1 -11   0 2199.80 390.550  27
  -1  11  -1 9394.78 781.894   2
   1  11   1 9437.93 793.958   2
  -1 -11   1 7930.40 695.249  27
   1 -11  -1 9983.15 819.097  27
  -1  11  -2 3352.70 477.737   2
   1  11   2 3520.52 490.988   2
  -1 -11   2 4194.30 494.480  27
   1 -11  -2 3581.48 498.490  27
   1  11   3 3003.43 452.174   2
  -1  11  -3 3271.69 474.642   2
   1 -11  -3 2847.45 446.581  27
  -1 -11   3 2374.53 393.690  27
  -1 -11   4 5584.77 602.591   1
   1 -11  -4 4438.05 523.764   1
   1  11   4 5083.07 580.323   2
  -1  11  -4 5055.38 583.658   2
   1 -11  -4 5524.33 612.175  27
  -1 -11   4 5283.33 558.746  27
   1 -11  -5 1801.85 331.462   1
  -1 -11   5 2413.42 397.465   1
  -1  11  -5 1132.75 307.755   2
   1  11   5 1781.00 356.626   2
   1 -11  -5 1708.81 349.471  27
  -1 -11   5 1689.22 325.215  27
   1 -11  -6 713.009 223.911   1
  -1  11  -6 813.599 251.593   2
   1  11   6 693.405 241.498   2
  -1 -11   6 891.604 259.045   1
   1 -11  -6 1090.72 286.522  27
  -1 -11   6 890.950 245.019  27
   1 -11  -7 12948.1 858.080   1
  -1 -11   7 13293.4 907.928   1
  -1  11  -7 13090.0 918.553   2
   1  11   7 12217.2 883.372   2
   1 -11  -7 12917.7 932.104  27
  -1 -11   7 13372.4 877.533  27
   1 -11  -8 2916.46 397.859   1
  -1 -11   8 2634.16 398.489   1
  -1  11  -8 2717.85 412.846   2
   1  11   8 3123.44 431.042   2
   1 -11  -8 2386.93 402.456  27
  -1 -11   8 2848.54 401.857  27
  -1  11  -9 1823.65 339.442   2
   1 -11  -9 1256.21 268.541   1
   1  11   9 1503.27 304.048   2
  -1 -11   9 1662.08 309.804   1
   1 -11  -9 1737.96 344.101  27
  -1 -11   9 1719.94 307.324  27
   1 -11 -10 2812.88 365.329   1
  -1 -11  10 2764.22 380.709   1
  -1  11 -10 2736.05 400.842   2
   1  11  10 2854.58 403.793   2
   1 -11 -10 3191.17 444.883  27
   1 -11 -11 3850.56 414.460   1
  -1 -11  11 3766.46 425.875   1
   1  11  11 3503.15 446.854   2
  -1  11 -11 3487.24 446.242   2
   1 -11 -11 3884.22 477.977  27
  -1 -11  12 3364.22 407.891  10
   1  11  12 3258.97 414.318   2
  -1  11 -12 3645.13 446.948   2
   1 -11 -12 3196.39 361.663   1
  -1 -11  12 3479.26 391.211   1
   1 -11 -12 3418.98 447.904  27
   1 -11 -13 146.425 134.019  27
  -1  11 -13 226.046 146.072  14
   1  11  13 263.888 153.465   2
  -1  11 -13 138.214 126.514   2
  -1 -11  13 241.251 146.837  10
   1 -11 -14 837.342 238.626  27
  -1 -11  14 1297.77 243.600  10
  -1  11 -14 1206.21 247.756   2
   1  11  14 576.960 209.939   2
  -1  11 -14 861.321 217.968  14
  -1  11 -15 6198.38 522.985  14
  -1 -11  15 6413.28 506.524  10
  -1  11 -15 6216.29 542.157   2
   1  11  15 6639.58 549.041   2
   1 -11 -15 6415.37 568.202  27
  -1  11 -16 1653.79 268.344  14
   1 -11 -16 1930.60 307.411  27
  -1 -11  16 1625.30 243.440  10
  -1  11 -17 4750.76 421.728  14
   1 -11 -17 4132.74 430.753  27
  -1 -11  17 4687.33 426.177  11
  -1 -11  17 3848.45 353.486  10
  -1  11 -18 1812.94 259.682  14
   1 -11 -18 1997.02 289.618  27
  -1 -11  18 2034.09 271.986  11
  -1 -11  18 1646.50 209.270  10
  -1  11 -19 10610.5 603.019  14
   1 -11 -19 11010.0 652.069  27
  -1 -11  19 10039.8 590.460  11
  -1  11 -20 2808.95 284.343  14
   1 -11 -20 2471.40 285.614  27
  -1 -11  20 2769.18 279.843  11
   1 -11 -21 4884.18 364.944  27
  -1  11 -21 3937.40 307.616  14
   1  12 -12 4396.62 324.289  14
   1  12 -11 2012.50 228.472  14
   1  12 -10 2831.84 282.944  14
   1 -12   8 3959.34 387.782  27
   1 -12   7 2619.50 325.705  27
   1 -12   6 2768.09 336.624  27
   1 -12   5-65.0997 113.497  27
   1 -12   4 5295.38 477.306  27
   1 -12   3 2477.86 331.906  27
   1 -12   3 2570.09 324.251   1
   1 -12   2 387.559 169.150  27
  -1 -12  -2 717.812 188.544   1
   1 -12   1 6319.30 524.114  27
  -1 -12  -1 5819.45 512.267   1
   1 -12   0 10153.9 671.946  27
   1 -12   0 9043.49 634.429   1
  -1 -12   0 9246.56 658.325   1
   1 -12  -1 6452.12 524.739  27
   1 -12  -1 4807.83 452.947   1
   1 -12  -2 390.121 167.444  27
   1 -12  -2 325.285 140.533   1
   1 -12  -3 1499.20 271.372  27
   1 -12  -4 4931.80 459.392  27
   1 -12  -5-131.866 162.581  27
   1 -12  -6 2448.35 323.596  27
   1 -12  -7 3226.75 364.397  27
  -1 -12   8 4741.50 411.634  10
   1 -12  -8 4761.09 431.665  27
  -1  12  -9 1219.58 202.591  14
  -1 -12   9 1264.93 211.596  10
   1 -12  -9 1420.35 234.501  27
  -1  12 -10 2716.96 286.125  14
  -1 -12  10 2691.72 289.593  10
   1 -12 -10 2616.70 303.629  27
  -1  12 -11 2517.83 263.477  14
  -1 -12  11 2027.04 240.564  10
   1 -12 -11 2296.70 275.461  27
  -1  12 -12 5070.48 362.465  14
  -1 -12  12 4694.19 343.406  10
   1 -12 -12 4930.92 388.325  27
  -1 -12  13 1349.68 192.225  11
   1 -12 -13 1749.41 224.221  27
   2   0   0 69050.8 2170.98  19
  -2   0   0 69733.3 2099.92   9
   2   0   1 964.509 184.967  19
   2   0  -1 952.155 149.879  19
  -2   0  -1 971.346 164.071   9
   2   0   2 18783.4 916.718  19
   2   0  -2 19187.4 720.257  19
  -2   0  -2 19546.8 846.952   9
   2   0   3 56253.2 1898.47  19
  -2   0  -3 57514.4 1794.36   9
   2   0   4 285421. 8152.39  19
  -2   0  -4 303512. 8048.70   9
   2   0   5 151082. 4396.61  19
  -2   0  -5 151915. 4257.76   9
  -2   0   5 143728. 3871.55   6
   2   0   6 8142.13 463.902   6
   2   0   6 8263.39 681.513  19
  -2   0  -7 63054.1 2449.91   7
   2   0   7 58363.3 1880.72   6
   2   0   7 60188.2 2273.11  19
  -2   0  -8 10416.5 874.803   7
   2   0   8 10292.6 622.149   6
  -2   0   8 9625.81 624.512   6
   2   0   8 9811.75 784.094  19
  -2   0  -9 121.808 154.852   7
   2   0   9 142.505 150.234  19
  -2   0 -10 62824.2 2597.90   7
   2   0  10 61975.5 2214.08   6
  -2   0  10 55422.3 2185.37   6
   2   0  10 64378.4 2532.34  19
   2   0  11 3961.66 458.165   6
  -2   0  11 5670.32 554.197   6
  -2   0 -11 4760.50 624.946   7
   2   0  11 4368.74 574.016  19
  -2   0 -12 9997.49 938.915   7
   2   0  12 9359.12 754.415   6
  -2   0  12 11540.1 842.306   6
   2   0 -12 11050.3 544.992  18
   2   0  12 9672.29 880.447  19
  -2   0 -13 7245.38 799.474   7
   2   0  13 6018.19 622.012   6
  -2   0  13 6979.28 679.347   6
   2   0  13 5666.50 696.868  19
  -2   0 -13 4805.45 412.663  22
  -2   0 -14 22169.2 1087.16  24
  -2   0 -14 23917.0 1551.45   7
   2   0  14 24085.3 1362.45   6
  -2   0  14 22759.1 1371.79   6
   2   0  14 25916.3 1558.47  19
  -2   0 -15 1149.28 245.826  24
  -2   0  15 1765.45 275.956   2
   2   0  15 1133.27 217.339   2
   2   0  15 1216.93 316.756   6
  -2   0  15 1907.07 395.273   6
  -2   0 -15 1282.81 375.914   7
   2   0  15 1735.32 428.460  19
  -2   0 -16 455.880 183.484  24
  -2   0  16 346.137 146.738   2
   2   0  16 612.860 175.455   2
  -2   0  16 317.451 132.234  23
  -2   0  16 385.942 229.206   6
   2   0  16 547.350 238.782   6
  -2   0 -16 471.856 259.380   7
   2   0  16 502.876 265.395  19
  -2   0  17 92191.6 3102.40  23
  -2   0 -17 92623.4 3209.35  24
   2   0  17 95158.9 3134.13   2
  -2   0  17 99265.1 3163.54   2
   2   0 -17 101234. 3371.94   8
  -2   0  17 96494.0 3789.51   6
   2   0  17 92804.9 3681.89   6
  -2   0 -17 100835. 4032.63   7
   2   0  17 103694. 3998.53  19
   2   0  18 752.704 328.114  19
  -2   0 -18 275.416 169.341  24
   2   0  18 209.991 137.458   2
  -2   0  18 268.353 144.585   2
  -2   0  18 262.571 141.477  23
  -2   0  18 506.793 257.621   6
   2   0  18 372.352 213.477   6
  -2   0 -18 130.901 203.475   7
   2   0 -18 278.499 159.365   8
  -2   0  19 43233.8 1900.36  23
  -2   0 -19 52771.3 2106.26  24
  -2   0  19 49326.5 2067.87  10
   2   0 -19 49234.0 2151.80   8
   2   0  19 53653.1 2763.32  19
  -2   0  19 47570.5 1971.03   2
   2   0  19 55280.8 2045.63   2
  -2   0 -19 55679.3 2826.16   7
  -2   0  19 47836.9 2535.29   6
   2   0  19 56329.4 2634.41   6
  -2   0  19 48887.3 2097.05  11
  -2   0  20 2454.55 380.730  23
  -2   0 -20 2278.64 415.257  24
  -2   0  20 2648.74 418.926  10
   2   0 -20 2604.00 437.623   8
   2   0  20 2864.54 610.566  19
  -2   0 -20 2375.21 354.716  15
  -2   0 -20 2029.64 376.506  14
   2   0  20 2764.34 404.410  26
   2   0  20 1777.04 463.809   6
  -2   0 -20 1873.33 520.529   7
  -2   0  20 2011.96 511.080   6
  -2   0  20 3382.15 477.484  11
  -2   0  21 12094.3 907.768  10
   2   0 -21 12977.2 1004.89   8
   2   0  21 8238.35 1067.16  19
  -2   0 -21 7831.62 1061.34   7
  -2   0  21 13152.0 1289.91   6
   2   0  21 7906.73 990.863   6
  -2   0  21 11101.9 855.834  26
   2   0  21 8662.41 758.970  26
  -2   0 -21 8815.63 799.953  14
  -2   0  21 12642.9 944.056  11
   2   0 -21 12541.5 871.430  24
  -2   0 -21 9044.76 807.682  24
  -2   0  21 11432.5 829.426  23
   2   0  22 67.0273 127.526  23
  -2   0  22-33.5237 112.501  23
  -2   0  22 71.7986 151.021  10
   2   0 -22 44.2481 112.249   8
  -2   0  22-73.5493 246.822   6
   2   0  22 208.243 264.136   6
  -2   0 -22 235.266 263.174   7
  -2   0  22-34.5772 124.048  26
   2   0  22 139.193 132.414  26
  -2   0 -22 112.605 201.989  14
  -2   0  22 154.844 196.404  11
   2   0 -22-31.7682 120.884  24
  -2   0 -22-76.6965 153.816  24
  -2   0  23 7237.10 725.321  10
  -2   0  23 8860.10 1127.87   6
   2   0  23 5793.24 907.816   6
  -2   0 -23 6495.08 991.264   7
  -2   0  23 6848.13 688.366  26
   2   0  23 5678.35 637.210  26
  -2   0 -23 5547.04 653.125  14
  -2   0  23 8143.82 788.110  11
   2   0 -23 7956.52 710.396  24
   2   0  23 6832.90 677.695  23
  -2   0 -23 5544.17 656.254  24
  -2   0  23 7014.95 685.564  23
  -2   0 -24 15997.2 1609.08   7
  -2   0  24 16272.6 1614.39   6
   2   0  24 15656.8 1514.08   6
  -2   0  24 16232.7 1140.90  26
   2   0  24 18973.2 1205.96  26
  -2   0 -24 18862.6 1238.11  14
  -2   0  24 17639.9 1159.43  10
  -2   0  24 18001.4 1216.74  11
   2   0 -24 19825.3 1177.62  24
   2   0  24 17379.1 1131.72  23
  -2   0 -24 18259.4 1238.56  24
  -2   0  24 16704.5 1115.43  23
  -2   0 -25 24823.2 2030.56   7
  -2   0  25 24971.7 2043.01   6
   2   0  25 22174.2 1896.41   6
  -2   0  25 28189.4 1545.33  26
   2   0  25 27561.6 1529.89  26
  -2   0 -25 25767.8 1540.42  14
  -2   0  25 30860.3 1637.82  11
  -2   0  25 29117.1 1538.35  10
  -2   0  25 29187.9 1535.51  23
   2   0 -25 30254.5 1533.01  24
   2   0  25 27655.5 1506.38  23
  -2   0 -25 25574.4 1534.08  24
   2   0  26 1395.33 332.487  23
  -2   0  26 1375.67 327.828  23
   2   0  26 807.157 455.676  19
   2   0  26 836.187 462.958   6
  -2   0 -26 1135.51 470.680   7
  -2   0  26 1064.44 528.289   6
   2   0  26 828.754 298.323  26
  -2   0  26 764.113 271.026  26
  -2   0 -26 701.325 305.499  14
   2   0 -26 795.873 268.759  24
  -2   0 -26 1338.69 349.759  24
  -2   0  26 930.542 304.143  10
   2   0  27 69076.2 3692.46  19
  -2   0  27 65219.4 3617.52   6
   2   0  27 62755.3 3493.97   6
  -2   0 -27 75165.3 3761.31   7
   2   0 -27 70861.4 2771.21  24
   2   0  27 68466.6 2778.56  23
  -2   0  27 63191.0 2691.31  23
  -2   0 -27 70391.0 2876.96  24
  -2   0 -27 73180.7 2911.48  14
  -2   0  27 70587.6 2758.65  10
  -2   0  27 64372.3 2733.08  26
   2   0  27 73130.9 2866.70  26
   2   0  28 5138.27 941.555  19
  -2   0  28 5043.48 948.730   6
   2   0  28 3959.41 822.230   6
  -2   0 -28 4849.19 924.043   7
  -2   0  28 4540.24 597.490  23
   2   0 -28 4391.26 593.139  24
   2   0  28 5904.22 681.524  23
  -2   0 -28 5211.19 676.259  24
  -2   0 -28 5869.10 720.282  14
  -2   0  28 4636.94 594.813  10
  -2   0  28 4887.91 632.183  26
   2   0  28 6268.02 728.760  26
  -2   0  29 5431.17 638.705  23
   2   0  29 4036.79 868.389  19
  -2   0  29 5758.41 1010.14   6
   2   0  29 3289.47 750.726   6
  -2   0 -29 4988.55 664.369  14
   2   0 -29 5586.17 664.244  24
  -2   0 -29 5132.29 673.497  24
   2   0  29 4524.92 599.310  23
  -2   0  29 6210.28 671.844  10
  -2   0  29 6192.58 688.990  26
   2   0  29 5236.85 668.399  26
   2   0  30 10475.3 1346.27  19
  -2   0 -30 12987.6 1062.00  14
  -2   0  30 12612.3 997.786  26
   2   0  30 14266.6 1085.30  26
  -2   0  30 11530.4 952.778  23
   2   0 -30 8937.43 1309.10  22
   2   0 -30 11910.6 978.180  24
   2   0  30 13120.4 1028.82  23
  -2   0 -30 13680.1 1084.91  24
  -2   0  30 11948.8 926.385  10
  -2   0 -31 12403.1 1046.20  14
  -2   0  31 12764.8 998.478  26
   2   0  31 12411.3 1023.34  26
  -2   0  31 14068.0 1035.64  23
   2   0 -31 14982.9 1072.00  24
  -2   0 -31 11671.9 1011.11  24
   2   0  31 13620.3 1051.61  23
  -2   0  31 12699.9 932.897  10
  -2   0  32 10475.6 877.814  23
  -2   0  32 11101.4 913.358  26
   2   0  32 12933.4 1027.97  26
  -2   0  32 11212.5 1024.24   3
   2   0  32 11994.3 973.803  23
   2   0 -32 12208.8 966.175  24
  -2   0 -32 11206.9 973.052  24
  -2   0 -32 11625.5 990.382  14
  -2   0  33 20190.8 1257.79  23
  -2   0  33 22818.3 1317.55  26
   2   0  33 25468.1 1459.28  26
  -2   0  33 24069.9 1500.67   3
   2   0  33 25207.8 1436.18  23
   2   0 -33 23445.7 1367.67  24
  -2   0 -33 24989.3 1452.41  24
  -2   0 -33 25146.9 1461.85  14
  -2   0  34 3287.09 461.612  26
   2   0  34 4682.32 594.327  26
  -2   0  34 3940.06 582.276   3
   2   0  34 4020.88 550.315  23
   2   0 -34 4168.86 548.405  24
  -2   0 -34 4138.09 556.263  24
  -2   0 -34 4512.69 590.011  14
   2   0  35 2484.73 426.529  23
   2   0  35 3508.78 499.542  26
  -2   0  35 3584.32 532.240   3
   2   0 -35 2778.96 434.135  24
  -2   0 -35 4244.25 540.211  24
  -2   0 -35 3548.03 507.152  14
   2   0  36 4450.48 539.690  26
  -2   0  36 5749.68 622.093   3
   2   0 -36 4764.73 537.406  24
  -2   0 -36 4377.20 526.434  24
   2   0  36 4028.64 509.308  23
  -2   0 -36 4508.96 557.661  14
   2   0  37 1268.67 293.553  23
  -2   0 -37 1222.82 294.508  14
  -2   0  37 1391.44 321.634   3
   2   0 -37 1505.25 298.791  24
  -2   0 -37 1053.31 264.829  24
   2   0  37 1306.21 290.117  26
  -2   0 -38 10210.9 739.677  14
   2   0  38 9792.37 721.657  26
  -2   0  38 9647.45 739.972   3
   2   0 -38 8668.42 662.591  24
   2   0  38 9367.81 708.530  23
  -2   0 -39 1488.20 276.778  14
   2   0  39 1542.11 269.613  26
  -2   0 -39 1035.38 198.636  28
   2   0  40 309.519 126.671  26
  -2   0 -40 242.488 144.074  14
  -2   0  40 246.554 140.505   3
  -2   0 -41 32191.5 1246.35  14
  -2   0  41 39715.1 1351.70   3
  -2  -1 -41 6172.18 417.392  14
  -2   1  41 6336.09 436.291   3
   2  -1  40 5013.81 429.110  26
  -2  -1 -40 4822.06 431.377  14
  -2  -1 -39 1550.77 275.542  14
   2  -1  39 1641.86 274.259  26
  -2   1  39 1813.29 304.538   3
  -2  -1 -39 1006.48 180.066  28
  -2  -1 -38 531.741 168.791  28
   2  -1  38 528.110 207.013  26
  -2  -1 -38 715.226 230.842  14
  -2   1  38 533.147 195.527   3
   2  -1  38 748.169 202.284  23
   2   1 -37 263.186 145.921  24
   2  -1  37 480.290 212.274  26
  -2  -1 -37 908.556 260.764  14
  -2   1  37 320.734 191.127   3
   2  -1  37 586.181 210.580  23
   2  -1  36 11828.3 878.962  26
  -2   1  36 12650.5 916.018   3
  -2  -1 -36 12103.3 891.861  14
   2   1 -36 9887.03 773.251  24
  -2  -1 -36 9329.95 747.282  24
   2  -1  36 10704.1 831.311  23
   2   1 -35 65.2364 149.208  24
  -2  -1 -35 65.3168 137.426  24
  -2   1  35 155.707 158.033  26
   2  -1  35 36.1258 144.938  26
  -2  -1 -35 221.965 209.873  14
  -2   1  35 510.909 228.460   3
   2  -1  35 141.613 161.942  23
  -2   1  34 17596.2 1122.36  26
   2  -1  34 17940.9 1186.99  26
  -2   1  34 19631.2 1264.47   3
  -2  -1 -34 19329.3 1227.77  14
   2  -1  34 18185.0 1175.41  23
   2   1 -34 17753.2 1132.79  24
  -2  -1 -34 15650.1 1081.49  24
  -2   1  33 3235.44 491.619  26
   2  -1  33 4212.76 571.464  26
  -2   1  33 3155.28 536.905   3
  -2  -1 -33 3243.14 530.224  14
   2   1 -33 3189.06 477.888  24
  -2  -1 -33 3649.11 513.338  24
   2  -1  33 3061.88 488.515  23
   2   1 -32 3625.63 512.831  24
  -2  -1 -32 3356.02 514.458  24
  -2   1  32 3325.11 504.753  26
   2  -1  32 3327.65 519.146  26
  -2  -1 -32 3039.65 524.792  14
  -2   1  32 3740.61 582.012   3
   2  -1  32 2844.40 483.546  23
  -2   1  31 4959.18 574.454  23
   2   1 -31 5926.00 666.644  24
   2  -1  31 5015.14 630.542  23
  -2  -1 -31 4528.16 609.148  24
  -2   1  31 6081.62 700.128  26
   2  -1  31 5834.74 695.240  26
  -2  -1 -31 4951.32 665.179  14
   2  -1  30 8516.19 838.691  23
   2   1 -30 9506.20 856.402  24
  -2  -1 -30 9392.45 883.649  24
  -2   1  30 9199.65 804.480  23
  -2  -1 -30 10849.8 966.621  14
  -2   1  30 9166.92 875.056  26
   2  -1  30 9542.09 893.685  26
   2  -1  29 2256.04 448.243  23
  -2   1  29 2107.83 390.254  23
   2   1 -29 2295.02 671.730  22
   2  -1  29 1515.25 526.165  19
  -2   1  29 2156.16 442.534  26
   2  -1  29 2632.81 475.115  26
   2   1 -29 2112.88 404.695  24
  -2  -1 -29 2036.52 425.337  24
  -2   1  29 1480.77 527.537   6
   2  -1  29 2905.54 692.956   6
  -2  -1 -29 1637.17 562.174   7
  -2   1  29 1971.66 392.553  10
  -2  -1 -29 1960.46 449.999  14
  -2   1  28 23740.2 1346.32  23
   2  -1  28 21350.9 1356.58  23
   2   1 -28 24868.7 1411.55  24
  -2  -1 -28 19824.8 1331.86  24
   2  -1  28 23360.4 2024.82  19
  -2   1  28 22275.3 1409.71  26
   2  -1  28 20983.5 1359.68  26
   2   1 -28 20917.6 1995.88  22
  -2  -1 -28 23010.4 2060.56   7
  -2   1  28 20717.5 1890.66   6
   2  -1  28 16492.4 1711.52   6
  -2   1  28 22574.1 1334.76  10
  -2  -1 -28 23070.1 1460.68  14
   2   1 -27 11948.4 944.863  24
  -2  -1 -27 12533.0 1007.05  24
  -2   1  27 11193.3 907.812  23
   2  -1  27 11002.1 936.154  23
   2  -1  27 10406.4 1345.06  19
   2  -1  27 11468.5 974.745  26
  -2   1  27 12159.6 1008.44  26
  -2  -1 -27 12514.0 1043.11  14
  -2  -1 -27 12777.8 1527.48   7
  -2   1  27 11883.8 1406.30   6
   2  -1  27 10002.5 1294.31   6
  -2   1  27 12660.3 980.975  10
   2   1 -27 11210.4 1428.38  22
   2   1 -26 27724.9 2265.72  22
  -2  -1 -26 31391.8 1714.93  14
  -2  -1 -26 30189.6 2334.58   7
  -2   1  26 23827.8 2036.37   6
   2  -1  26 26222.3 2101.89   6
  -2   1  26 27237.8 1595.99  26
   2  -1  26 31470.3 1657.17  26
  -2   1  26 29791.0 1570.33  10
   2   1 -26 27303.2 1507.32  24
  -2   1  26 28124.8 1501.03  23
  -2  -1 -26 30554.2 1638.80  24
   2  -1  26 31073.0 1612.68  23
   2  -1  25 1046.68 303.917  23
  -2   1  25 875.499 263.721  23
  -2   1  25 1001.36 293.941  10
  -2   1  25 510.829 259.928   2
  -2   1  25 802.138 284.220  26
   2  -1  25 1172.67 316.950  26
  -2   1  25 338.320 263.717   6
  -2  -1 -25 1598.41 546.966   7
   2  -1  25 664.898 365.856   6
  -2  -1 -25 1227.71 361.108  14
   2   1 -25 1195.15 302.045  24
  -2  -1 -25 1017.73 297.451  24
  -2  -1 -24 44237.2 2086.57  14
  -2  -1 -24 44995.7 2848.43   7
  -2   1  24 41716.7 2654.13   6
   2  -1  24 43214.9 2636.44   6
  -2   1  24 43697.6 1995.66   2
  -2   1  24 40740.4 2000.78  26
   2  -1  24 43428.0 2009.40  26
  -2   1  24 45358.3 2033.71  10
  -2   1  24 38337.6 1830.35  23
   2   1 -24 45212.1 1969.38  24
  -2  -1 -24 43604.6 2024.75  24
   2  -1  24 46412.1 2021.37  23
   2  -1  23 318.966 210.851  23
  -2   1  23 32.2561 115.727  23
  -2  -1 -23-40.7140 230.951  14
  -2   1  23 232.829 260.450   6
  -2  -1 -23-88.9637 195.450   7
  -2   1  23-36.1308 188.958   2
  -2   1  23-39.3339 111.566  26
   2  -1  23 74.5084 163.694  26
   2   1 -23 198.049 162.156  24
  -2  -1 -23 37.6410 135.045  24
  -2   1  23 148.848 149.263  10
  -2  -1 -22 7664.50 769.270  14
  -2  -1 -22 6953.19 1067.27   7
  -2   1  22 7949.44 1040.43   6
   2  -1  22 7071.60 999.952   6
   2  -1  22 8518.35 1112.46  19
  -2   1  22 9197.61 781.471   2
  -2   1  22 7416.04 739.758  26
   2  -1  22 6787.03 680.543  26
  -2   1  22 8727.13 779.913  10
   2   1 -22 8180.77 717.951  24
  -2  -1 -22 6854.47 686.774  24
   2  -1  22 7352.79 696.376  23
  -2   1  22 7023.93 654.637  23
  -2  -1 -21 10789.6 892.809  14
  -2  -1 -21 11878.5 1328.23   7
  -2   1  21 12234.7 1250.29   6
   2  -1  21 10765.3 1176.99   6
   2  -1  21 11028.5 1235.79  19
  -2   1  21 10404.7 824.861   2
  -2   1  21 9861.14 844.620  26
   2  -1  21 12760.7 904.996  26
  -2   1  21 12203.0 913.233  10
   2   1 -21 11552.5 832.731  24
   2  -1  21 10996.0 831.362  23
  -2  -1 -21 11569.4 879.280  24
  -2   1  21 10148.0 775.509  23
  -2  -1 -20 7487.62 713.974  14
  -2  -1 -20 7742.39 1052.18   7
  -2   1  20 7718.30 970.153   6
   2  -1  20 7110.13 915.399   6
   2  -1  20 8214.99 1032.98  19
  -2   1  20 7917.21 682.331   2
   2  -1  20 6526.70 637.523  26
  -2   1  20 8141.50 720.784  10
   2   1 -20 7579.40 655.320  24
   2  -1  20 6300.93 610.723  23
  -2  -1 -20 6648.29 655.169  24
  -2   1  20 6655.60 598.272  23
  -2  -1 -19 8152.61 739.213  14
   2  -1  19 9814.60 1101.82  19
  -2   1  19 8615.73 703.523   2
   2   1 -19 9365.76 702.630  24
   2  -1  19 9371.11 714.743  23
  -2  -1 -19 7966.89 698.206  24
  -2   1  19 8885.87 670.590  23
   2  -1  19 8470.92 706.063  26
  -2  -1 -19 9280.63 1117.70   7
  -2   1  19 9995.55 1055.56   6
   2  -1  19 7612.14 920.344   6
  -2   1  19 9594.68 783.036  10
  -2   1  19 8948.98 780.873  11
  -2   1  18 13796.8 875.731   2
  -2   1  18 14326.8 979.537  11
  -2   1  18 14310.0 1282.59   4
  -2   1  18 14583.1 1257.47   6
   2  -1  18 15823.1 1280.05   6
  -2  -1 -18 18187.6 1537.75   7
   2  -1  18 16377.5 1379.44  19
   2   1 -18 14507.3 869.905  24
   2  -1  18 17121.5 959.623  23
  -2  -1 -18 15141.9 948.534  24
  -2   1  17 7962.92 622.227   2
  -2  -1 -17 7172.19 967.339   7
  -2   1  17 9093.00 942.667   6
   2  -1  17 8158.33 883.739   6
  -2   1  17 9365.80 999.303   4
   2  -1  17 9434.37 1006.66  19
   2   1 -17 8166.20 608.521  24
   2  -1  17 8437.04 637.738  23
  -2  -1 -17 7429.90 626.126  24
  -2   1  16 34345.9 1432.68   2
   2   1 -16 34184.7 1395.24  24
   2  -1  16 33428.6 1430.01  23
  -2  -1 -16 30766.8 1411.08  24
  -2  -1 -16 36218.1 2172.32   7
  -2   1  16 38028.5 1954.33   6
   2  -1  16 33598.0 1849.02   6
  -2   1  16 34067.0 2002.12   4
   2  -1  16 35949.6 2064.86  19
  -2   1  15 11000.2 705.871   2
   2  -1  15 10929.8 703.741  23
   2   1 -15 12738.3 720.308  24
  -2  -1 -15 10441.0 713.197  24
   2  -1  15 12495.4 1106.13  19
  -2  -1 -15 11420.1 1139.41   7
  -2   1  15 12095.0 1018.14   6
   2  -1  15 11872.4 994.334   6
  -2   1  15 12605.7 1135.52   4
   2   1 -15 12172.9 743.779   8
   2  -1  14 37017.5 2019.34  19
  -2  -1 -14 36418.2 2102.29   7
  -2   1  14 40110.8 1935.65   6
  -2   1  14 39102.2 2091.82   4
   2  -1  14 36219.8 1844.11   6
   2   1 -14 40032.5 1528.85   8
   2  -1  13 2698.81 502.552  19
  -2   1  13 2185.63 408.553   6
  -2  -1 -13 2365.35 506.797   7
  -2   1  13 2021.37 438.965   4
   2  -1  13 2960.20 462.360   6
   2  -1  12 83467.2 3350.40  19
  -2  -1 -12 89887.3 3581.95   7
  -2   1  12 91245.6 3206.44   6
  -2   1  12 92160.7 3511.82   4
   2  -1  12 88128.7 3165.64   6
   2  -1  11 2488.97 448.480  19
  -2  -1 -11 2766.33 517.307   7
  -2   1  11 2689.22 400.968   6
  -2   1  11 2635.48 481.216   4
   2  -1  11 2839.21 412.375   6
   2  -1  10 105480. 3613.97  19
  -2   1  10 91962.4 3250.78   6
  -2   1  10 90332.3 3596.77   4
  -2  -1 -10 106187. 3826.17   7
   2  -1  10 104021. 3310.79   6
   2  -1   9 24301.8 1385.42  19
  -2  -1  -9 28260.4 1591.57   7
  -2   1   9 24923.1 1220.00   6
  -2   1   9 27666.6 1541.51   4
   2  -1   9 26517.0 1235.79   6
   2  -1   8 34937.2 1639.70  19
  -2  -1  -8 34459.9 1777.52   7
  -2   1   8 31918.3 1381.35   6
  -2   1   8 36900.1 1803.34   4
   2  -1   8 33993.6 1399.97   6
   2  -1   7 4393.14 499.590  19
  -2  -1  -7 4266.32 564.571   7
  -2   1   7 5031.70 587.924   4
   2  -1   7 3573.38 360.406   6
   2  -1   6 73001.1 2667.39  19
  -2  -1  -6 77345.9 2918.19   7
   2  -1   5 12543.8 829.569  19
  -2  -1  -5 16305.0 1081.78   7
   2  -1   4 5658.86 504.964  19
  -2  -1  -4 5162.42 357.622   9
  -2  -1  -3 14817.7 615.785   9
  -2   1   3 16346.8 581.939   6
   2   1  -2 134395. 3969.73  22
  -2   1   2 142976. 4205.22   9
   2   1  -1 19610.6 770.743  22
  -2   1   1 20619.1 994.640   9
   2  -1   1 20826.8 929.426  19
  -2   1   0 5200.96 450.716   9
   2  -1   0 5366.96 386.484  19
  -2   1  -1 21226.2 1037.72   9
   2  -1  -1 20711.6 847.373  19
  -2   1  -2 155096. 4345.36   9
   2  -1  -2 137312. 3883.70  19
  -2   1  -3 17436.1 944.527   9
   2  -1  -3 15669.2 577.602  19
  -2   1  -4 4422.60 469.494   9
  -2   1  -5 15650.9 940.737   9
  -2   1  -5 14468.2 652.674  22
  -2   1  -6 70538.5 2587.27   9
  -2  -1   6 68506.4 2227.48   6
  -2   1  -6 69400.4 2111.06  22
  -2   1  -7 4529.12 524.953   9
  -2  -1   7 5166.89 436.032   6
  -2   1  -7 4028.84 333.442  22
  -2   1  -8 33778.2 1616.56   9
  -2  -1   8 33117.9 1376.83   6
  -2   1  -8 30415.2 1181.27  22
   2  -1  -9 26014.4 972.528  20
   2   1   9 28428.4 1263.78   6
  -2  -1   9 25756.7 1248.33   6
  -2   1  -9 27200.5 1098.78  22
   2   1  10 97814.5 3201.00   6
  -2  -1  10 90326.0 3197.82   6
  -2   1 -10 94854.8 2969.74  22
   2   1  11 3307.34 504.925  19
  -2   1 -11 3003.38 480.506   7
   2   1  11 3079.99 422.202   6
  -2  -1  11 2833.18 423.151   6
  -2   1 -11 2859.73 346.313  22
   2   1  12 84506.5 3293.32  19
  -2   1 -12 81412.9 2768.60  22
  -2   1 -12 88610.0 3292.67   7
   2   1  12 84204.9 3028.00   6
  -2  -1  12 84169.6 3078.58   6
   2  -1 -13 1806.90 279.194  18
   2   1  13 2707.70 497.433  19
  -2   1 -13 2311.27 341.325  22
   2   1  13 1992.83 377.304   6
  -2  -1  13 1881.25 385.696   6
  -2   1 -13 2796.55 485.133   7
  -2   1 -13 2346.05 343.149  24
   2  -1 -14 39008.6 1511.69  18
   2   1  14 35843.8 1969.49  19
  -2   1 -14 35053.2 1543.89  24
  -2  -1  14 37856.4 1502.50  23
  -2   1 -14 32420.9 1545.78  22
  -2   1 -14 35608.8 1913.26   7
   2   1  14 36390.9 1788.55   6
  -2  -1  14 34965.4 1831.61   6
   2   1  15 11661.5 714.860   2
   2   1  15 10818.6 1047.38  19
   2  -1 -15 13395.6 784.835  18
  -2   1 -15 12074.1 823.116  24
  -2  -1  15 11554.9 755.512  23
  -2   1 -15 11135.3 841.913  22
  -2   1 -15 11651.4 1048.49   7
   2   1  15 12506.1 999.103   6
  -2  -1  15 11385.6 1008.58   6
   2   1  16 40605.4 1600.84   2
   2   1  16 41235.6 2258.64  19
  -2   1 -16 42456.6 1768.60  24
  -2  -1  16 37622.8 1634.14  23
  -2   1 -16 38988.6 1813.84  22
  -2   1 -16 43077.3 2201.57   7
   2   1  16 42607.8 2086.42   6
  -2  -1  16 37899.4 2053.71   6
   2   1  17 7815.42 609.360   2
   2   1  17 5895.89 818.476  19
  -2   1 -17 7873.75 683.306  24
  -2  -1  17 7335.29 629.960  23
  -2   1 -17 7100.29 859.029   7
   2   1  17 7884.73 855.480   6
  -2  -1  17 7385.65 864.045   6
  -2   1 -17 6776.68 705.659  22
  -2   1 -18 15469.6 1121.57  22
   2   1  18 19764.2 1508.02  19
   2   1  18 16093.5 931.625   2
  -2  -1  18 15285.4 977.709  23
  -2   1 -18 16550.8 1058.44  24
  -2  -1  18 15205.6 1007.77  11
  -2   1 -18 16051.8 1327.67   7
   2   1  18 17126.1 1316.79   6
  -2  -1  18 14143.1 1254.73   6
  -2  -1  19 8512.83 718.785  23
  -2   1 -19 9247.93 788.144  24
   2  -1 -19 10178.7 908.002   8
  -2  -1  19 9514.06 776.714  10
   2   1  19 9673.75 1091.99  19
   2   1  19 7931.38 663.330   2
  -2   1 -19 8700.16 1006.44   7
   2   1  19 9213.37 992.874   6
  -2  -1  19 9486.48 1048.87   6
  -2   1 -19 8620.82 742.340  14
  -2  -1  19 9450.06 790.332  11
   2   1  20 5601.79 587.400  26
  -2  -1  20 5676.13 601.035  23
  -2   1 -20 6451.72 675.578  24
  -2  -1  20 6448.30 655.651  10
   2  -1 -20 5777.44 705.412   8
   2   1  20 5831.35 878.967  19
  -2   1 -20 5974.32 546.608  15
   2   1  20 6676.90 615.014   2
  -2   1 -20 6456.70 880.479   7
   2   1  20 6924.42 879.941   6
  -2  -1  20 6288.95 888.359   6
  -2   1 -20 6791.17 660.937  14
  -2  -1  20 5915.08 639.237  11
   2   1  21 13158.9 920.107  26
  -2  -1  21 11201.4 882.505  23
  -2   1 -21 12503.2 971.132  24
  -2  -1  21 11523.9 892.820  10
   2  -1 -21 10819.6 998.358   8
   2   1  21 12078.0 1283.81  19
  -2   1 -21 12574.5 816.320  15
   2   1  21 12834.2 890.409   2
  -2   1 -21 12264.9 926.445  14
  -2   1 -21 11515.1 1215.84   7
   2   1  21 12356.2 1231.59   6
  -2  -1  21 12607.6 1305.26   6
  -2  -1  21 11348.1 914.788  11
   2   1  22 6955.02 694.376  26
  -2  -1  22 8878.51 785.359  10
   2  -1 -22 8848.24 906.716   8
  -2   1 -22 7412.89 980.087   7
   2   1  22 6682.09 943.189   6
  -2  -1  22 7026.14 1021.78   6
  -2   1 -22 8520.12 776.813  14
   2   1  22 8447.30 736.065   2
  -2  -1  22 8461.96 793.464  11
  -2  -1  22 7586.19 736.424  23
  -2   1 -22 8182.59 802.794  24
  -2   1 -23 86.1626 144.580  24
  -2  -1  23 271.134 202.569  23
  -2  -1  23-74.4630 176.701  10
   2  -1 -23 53.3202 165.666   8
   2   1  23 73.4003 208.183   6
  -2  -1  23-80.5846 354.079   6
  -2   1 -23-72.2691 204.974   7
  -2   1 -23 233.461 209.393  14
   2   1  23-34.9866 198.463   2
  -2  -1  23 404.251 223.506  11
   2   1  23 147.498 162.025  26
  -2  -1  24 39192.0 1854.35  26
   2   1  24 43207.7 1995.28  26
  -2  -1  24 45483.0 2001.03  10
   2  -1 -24 42898.3 2263.08   8
  -2   1 -24 42614.0 2548.51   7
   2   1  24 38766.7 2500.35   6
  -2  -1  24 44137.3 2720.57   6
  -2   1 -24 42705.8 2015.84  14
   2   1  24 40379.6 1902.71   2
  -2  -1  24 43121.1 2040.96  11
  -2  -1  24 42489.0 2001.85  23
  -2   1 -24 41432.1 2053.41  24
   2  -1 -25 604.094 258.211  24
  -2   1 -25 739.412 268.922  24
  -2  -1  25 749.016 284.521  23
   2  -1 -25 636.699 302.978   8
  -2  -1  25 964.930 298.067  10
   2   1  25 400.017 304.698   6
  -2  -1  25 793.517 433.316   6
  -2   1 -25 419.633 244.250  14
   2   1  25 570.056 236.497   2
  -2  -1  25 217.830 184.642  26
   2   1  25 684.521 265.694  26
  -2  -1  25 171.095 210.516  11
   2   1  26 30276.0 1591.11  23
   2  -1 -26 29321.6 1545.21  24
  -2   1 -26 28477.3 1678.38  24
  -2  -1  26 28676.6 1597.77  23
   2   1  26 27944.0 2187.79  19
   2   1  26 23950.7 1991.94   6
  -2  -1  26 23015.5 2034.05   6
   2   1  26 29407.9 1610.06  26
  -2  -1  26 23161.6 1415.16  26
  -2   1 -26 30862.0 1651.12  14
  -2  -1  26 29614.2 1559.99  10
  -2  -1  26 26884.6 1579.24  11
  -2  -1  27 11692.0 994.477  23
   2   1  27 14403.0 1552.65  19
   2   1  27 9624.66 1242.04   6
  -2  -1  27 10258.3 1364.69   6
   2  -1 -27 12590.3 979.280  24
   2   1  27 14174.7 1042.59  23
  -2   1 -27 12210.0 1061.07  24
  -2  -1  27 10880.0 920.568  26
   2   1  27 14277.9 1079.86  26
  -2  -1  27 11838.5 1002.64  11
  -2  -1  27 13243.3 994.178  10
  -2   1 -27 12345.7 1027.43  14
  -2  -1  28 26955.3 1540.95  23
   2   1  28 22486.2 1982.23  19
   2   1  28 17536.3 1746.77   6
  -2  -1  28 22329.6 2013.32   6
   2  -1 -28 26769.4 1480.35  24
   2   1  28 24675.7 1455.54  23
  -2   1 -28 24142.4 1537.64  24
  -2  -1  28 21655.4 1343.67  26
   2   1  28 23164.7 1449.83  26
  -2  -1  28 24528.4 1398.90  10
  -2  -1  28 25987.7 1511.72  11
  -2   1 -28 23553.8 1465.01  14
   2   1  29 2926.59 486.099  23
  -2  -1  29 2272.81 441.937  23
   2   1  29 3730.56 796.542  19
   2   1  29 2103.32 602.574   6
  -2  -1  29 2901.85 729.111   6
   2  -1 -29 2837.89 477.402  24
  -2   1 -29 3070.68 543.350  24
  -2  -1  29 3622.59 512.642  10
  -2   1 -29 2826.10 507.222  14
  -2  -1  29 2247.84 410.148  26
   2   1  29 2604.09 470.114  26
  -2  -1  30 9545.09 838.342  26
   2   1  30 10155.0 923.695  26
  -2  -1  30 8628.68 855.081  23
   2  -1 -30 10512.6 904.311  24
   2   1  30 9804.11 887.569  23
  -2   1 -30 9115.92 922.002  24
  -2  -1  30 9960.50 834.557  10
  -2   1 -30 10696.7 952.510  14
  -2  -1  31 5537.71 622.141  26
   2   1  31 4466.92 615.069  26
  -2  -1  31 5416.32 663.947  23
   2  -1 -31 6046.96 683.188  24
   2   1  31 5251.55 653.559  23
  -2   1 -31 6000.26 729.230  24
  -2  -1  31 4870.73 580.227  10
  -2   1 -31 5870.36 707.040  14
   2  -1 -32 3762.19 535.325  24
  -2   1 -32 3058.62 523.348  24
  -2  -1  32 3161.52 457.114  26
   2   1  32 3083.01 513.737  26
  -2  -1  32 2937.57 536.073   3
  -2  -1  32 2853.94 476.047  23
   2   1  32 2755.35 472.586  23
  -2  -1  32 2961.89 428.890  10
  -2   1 -32 2508.95 485.285  14
   2  -1 -33 3713.47 526.411  24
  -2   1 -33 3479.08 536.117  24
   2   1  33 3538.00 519.000  23
  -2  -1  33 3291.95 446.956  26
   2   1  33 3853.42 548.918  26
  -2  -1  33 3925.43 587.236   3
  -2  -1  33 4276.10 551.983  23
  -2  -1  33 2578.44 382.755  10
  -2   1 -33 3422.28 534.059  14
  -2  -1  34 14663.8 1046.62  23
  -2  -1  34 17872.1 1215.22   3
  -2   1 -34 20355.1 1236.71  14
   2   1  34 17542.6 1168.05  26
   2   1  34 17544.6 1156.05  23
   2  -1 -34 17825.0 1152.56  24
  -2   1 -34 18641.6 1227.59  24
   2   1  35 320.587 202.125  23
  -2  -1  35 188.469 154.397  23
  -2  -1  35 39.3531 180.048   3
  -2   1 -35 215.562 193.407  14
   2   1  35 143.412 187.575  26
   2  -1 -35 277.750 186.907  24
  -2   1 -35 376.877 213.845  24
  -2  -1  36 10121.0 826.129   3
  -2   1 -36 10108.9 808.627  14
   2   1  36 9925.85 802.950  26
   2   1  36 9951.50 801.567  23
   2  -1 -36 8962.02 757.212  24
  -2   1 -36 9900.27 812.652  24
   2   1  37 239.197 165.541  23
  -2  -1  37 449.697 203.900   3
  -2   1 -37 414.327 205.790  14
   2   1  37 411.371 200.897  26
   2  -1 -37 289.393 172.391  24
  -2   1 -37 360.609 183.009  24
   2   1  38 930.678 232.072  23
   2  -1 -38 509.698 181.064  24
  -2   1 -38 925.238 229.051  24
  -2  -1  38 786.668 220.565   3
  -2   1 -38 805.998 231.695  14
   2   1  38 944.126 231.983  26
  -2  -1  39 1910.29 303.616   3
  -2   1 -39 1346.85 257.807  14
   2   1  39 1298.67 244.340  26
  -2   1 -40 5176.81 440.981  14
   2   1  40 5116.64 420.787  26
  -2   1 -41 7081.73 444.296  14
  -2  -1  41 6733.61 447.652   3
  -2   2  40 6642.86 464.454   3
   2  -2  40 7592.76 513.798  26
  -2   2  39 2295.70 306.320   3
  -2  -2 -39 1570.90 270.175  14
   2  -2  39 1816.61 284.181  26
  -2   2  38 4940.78 483.645   3
   2  -2  38 4753.31 486.645  26
  -2  -2 -38 4895.18 491.378  14
  -2  -2 -37 2418.74 311.719  28
  -2  -2 -37 3193.97 435.082  14
  -2   2  37 2796.05 393.947   3
   2  -2  37 2496.76 384.570  26
   2  -2  37 2218.66 344.070  23
   2  -2  36 5817.12 588.448  23
   2   2 -36 4703.88 497.667  24
  -2  -2 -36 6650.61 647.043  14
  -2   2  36 7149.59 656.152   3
   2  -2  36 5654.96 592.965  26
  -2  -2 -36 6719.71 580.084  28
   2  -2  35 9424.31 783.786  23
  -2  -2 -35 11103.9 868.837  14
  -2   2  35 10475.4 839.081   3
   2  -2  35 9883.15 807.852  26
  -2  -2 -35 9704.64 763.254  28
  -2  -2 -34 3108.40 490.395  14
   2  -2  34 2752.27 443.722  23
   2   2 -34 2638.65 410.054  24
   2  -2  34 2929.56 466.129  26
  -2   2  34 2566.10 450.527   3
  -2  -2 -33 13687.8 1048.34  14
   2   2 -33 12749.0 937.133  24
  -2  -2 -33 11665.7 894.290  24
   2  -2  33 14114.2 1023.73  23
  -2   2  33 12300.9 969.624  26
   2  -2  33 15077.5 1061.85  26
  -2   2  33 12863.5 1020.50   3
  -2   2  32 1700.63 394.650   3
  -2  -2 -32 1706.56 397.725  14
   2  -2  32 1126.66 316.328  23
  -2   2  32 1480.96 343.733  26
   2  -2  32 1230.68 330.721  26
   2   2 -32 1019.26 286.514  24
  -2  -2 -32 1263.08 305.400  24
   2  -2  31 10034.2 902.623  23
   2   2 -31 9698.39 843.351  24
  -2  -2 -31 9989.62 857.606  24
   2  -2  31 10851.5 935.178  26
  -2   2  31 8928.17 873.638  26
  -2   2  31 11733.0 1014.09   3
  -2  -2 -31 10462.3 964.719  14
   2   2 -30 2813.67 461.898  24
  -2  -2 -30 3672.44 527.186  24
   2  -2  30 3806.99 556.833  23
  -2  -2 -30 4808.23 662.599  14
  -2   2  30 2878.55 511.530  26
   2  -2  30 4196.36 595.039  26
  -2   2  30 3326.33 570.622   3
   2   2 -29 4948.70 973.421  22
   2  -2  29 4617.77 895.188  19
  -2   2  29 3824.52 863.662   6
  -2  -2 -29 5123.05 987.380   7
  -2  -2 -29 4451.38 636.746  14
   2   2 -29 3267.19 500.713  24
  -2  -2 -29 5011.51 609.142  24
   2  -2  29 4849.61 629.690  23
  -2   2  29 4004.89 605.600  26
   2  -2  29 5148.52 647.718  26
   2   2 -28 14253.2 1657.99  22
   2  -2  28 17072.8 1740.17  19
  -2  -2 -28 16335.2 1773.89   7
  -2   2  28 15163.6 1628.52   6
   2  -2  28 14210.5 1589.94   6
  -2  -2 -28 16900.9 1245.00  14
  -2   2  28 16365.7 1162.49   2
   2   2 -28 15904.3 1124.05  24
  -2  -2 -28 16028.0 1135.67  24
   2  -2  28 17602.5 1203.22  23
   2  -2  28 20892.2 1315.11  26
  -2   2  28 15554.0 1199.24  26
   2  -2  27 291.928 198.055  23
   2   2 -27 197.871 332.093  22
   2  -2  27 380.833 319.588  19
  -2   2  27 89.9351 279.515   6
   2  -2  27 91.3288 306.572   6
  -2  -2 -27 724.903 435.706   7
  -2  -2 -27 141.958 240.187  14
  -2   2  27 247.403 209.328   2
   2   2 -27 383.136 211.952  24
  -2  -2 -27 317.890 181.868  24
  -2   2  27 372.480 236.337  26
   2  -2  27 431.813 257.000  26
  -2   2  26 20348.0 1349.60  26
   2  -2  26 19164.9 1266.44  26
  -2  -2 -26 18484.2 1891.46   7
  -2   2  26 16932.8 1690.78   6
   2  -2  26 15786.6 1663.84   6
  -2  -2 -26 17747.9 1283.27  14
  -2   2  26 17977.8 1217.33   2
   2  -2  26 17996.4 1217.95  23
   2   2 -26 19713.4 1219.09  24
  -2  -2 -26 19548.1 1237.59  24
   2   2 -26 19065.7 1867.74  22
   2   2 -25 30081.4 2317.38  22
  -2   2  25 28653.3 1658.35  26
   2  -2  25 28535.3 1581.18  26
  -2  -2 -25 29039.8 2327.35   7
  -2   2  25 25817.8 2083.98   6
   2  -2  25 24176.9 2033.67   6
  -2  -2 -25 28838.3 1646.87  14
  -2   2  25 28315.3 1565.13   2
  -2   2  25 29884.8 1572.02  10
   2  -2  25 30284.5 1601.90  23
   2   2 -25 28497.0 1498.97  24
  -2  -2 -25 26736.1 1493.47  24
   2   2 -24 11341.4 1384.46  22
  -2   2  24 11434.4 997.632  26
   2  -2  24 13861.8 1019.46  26
  -2  -2 -24 12464.3 1509.11   7
  -2   2  24 12101.9 1362.96   6
   2  -2  24 10287.7 1291.42   6
  -2  -2 -24 12648.9 1030.51  14
  -2   2  24 11429.0 933.416   2
  -2   2  24 11752.4 941.742  10
   2  -2  24 11980.7 938.641  23
   2   2 -24 11845.7 911.080  24
  -2  -2 -24 11175.4 903.127  24
   2  -2  23 5915.82 640.438  23
   2   2 -23 6766.25 656.588  24
  -2  -2 -23 4923.82 586.812  24
   2   2 -23 6186.60 1011.43  22
   2  -2  23 7262.29 1060.80  19
  -2   2  23 6760.61 982.783   4
  -2   2  23 5652.85 937.020   6
  -2  -2 -23 5865.41 1023.57   7
   2  -2  23 5426.98 913.301   6
  -2  -2 -23 5748.38 684.405  14
  -2   2  23 5851.93 652.647   2
  -2   2  23 5599.03 677.681  26
   2  -2  23 5176.05 632.947  26
  -2   2  23 5912.51 657.806  10
   2  -2  22 16700.2 1077.64  23
   2   2 -22 15820.8 1023.83  24
  -2  -2 -22 14049.8 994.217  24
   2   2 -22 14079.6 1491.63  22
   2  -2  22 15127.5 1524.10  19
  -2  -2 -22 16088.3 1654.06   7
  -2   2  22 12845.5 1383.47   6
  -2   2  22 15940.7 1502.17   4
   2  -2  22 14848.7 1462.81   6
  -2  -2 -22 15267.1 1110.09  14
  -2   2  22 15633.7 1039.50   2
  -2   2  22 13662.5 1062.46  26
   2  -2  22 16799.2 1101.00  26
  -2   2  22 16484.2 1096.92  10
   2   2 -21 2140.13 360.311  24
  -2  -2 -21 1858.76 341.560  24
   2  -2  21 2058.36 365.886  23
   2   2 -21 2776.62 646.366  22
   2  -2  21 2438.49 625.208  19
  -2   2  21 1949.57 512.524   6
   2  -2  21 1763.75 513.145   6
  -2  -2 -21 1791.45 558.967   7
  -2  -2 -21 1689.72 440.248   5
  -2   2  21 2173.89 556.800   4
  -2  -2 -21 1733.83 384.115  14
  -2   2  21 2685.80 413.148   2
  -2   2  21 2129.33 410.120  10
  -2   2  21 2405.84 433.406  26
   2  -2  21 1774.53 355.339  26
   2   2 -20 8074.23 681.640  24
  -2  -2 -20 8884.19 737.173  24
   2  -2  20 8514.92 721.958  23
   2   2 -20 9034.68 1115.56  22
   2  -2  20 8864.59 1096.77  19
  -2  -2 -20 8145.86 950.569   5
  -2  -2 -20 8337.22 1164.98   7
  -2   2  20 10179.4 1131.93   6
  -2   2  20 10050.8 1153.22   4
   2  -2  20 8066.29 1030.11   6
  -2  -2 -20 8908.87 818.792  14
  -2   2  20 9633.11 762.919   2
  -2   2  20 9526.30 832.489  26
   2  -2  20 8682.77 758.564  26
  -2   2  20 9152.41 795.547  10
   2   2 -19 25545.0 1235.44  24
  -2  -2 -19 22614.6 1212.70  24
   2  -2  19 23486.5 1257.36  23
   2   2 -19 28826.8 1964.87  22
   2  -2  19 24322.7 1822.02  19
  -2  -2 -19 25520.2 1685.70   5
  -2  -2 -19 22458.2 1881.63   7
  -2   2  19 24574.9 1748.21   6
  -2   2  19 25166.5 1844.27   4
   2  -2  19 21041.6 1650.03   6
  -2  -2 -19 24094.7 1363.36  14
  -2   2  19 24112.0 1261.63   2
   2  -2  19 23202.0 1284.07  26
  -2   2  19 23756.8 1352.99  26
  -2   2  19 27630.7 1398.70  10
   2   2 -18 672.881 195.672  24
  -2  -2 -18 556.813 185.066  24
   2  -2  18 970.161 241.692  23
   2   2 -18 671.837 307.765  22
   2  -2  18 610.524 322.436  19
  -2   2  18 303.771 278.416   6
   2  -2  18 1170.20 406.315   6
  -2  -2 -18 559.207 265.992   5
  -2  -2 -18 706.285 372.866   7
  -2   2  18 474.976 344.723   4
  -2  -2 -18 678.171 236.245  14
  -2   2  18 555.556 223.546   2
   2  -2  18 1072.57 267.072  26
  -2   2  18 1397.48 311.732  10
  -2  -2 -17 85896.9 3481.28   5
  -2  -2 -17 90607.5 3928.84   7
  -2   2  17 84814.9 3523.34   6
  -2   2  17 85863.2 3687.14   4
   2  -2  17 80593.8 3475.82   6
   2   2 -17 86117.3 3658.63  22
  -2   2  17 78974.5 2792.75   2
   2   2 -17 82059.5 2747.01  24
  -2  -2 -17 76014.0 2747.03  24
   2  -2  17 87116.7 2842.00  23
   2  -2  17 86289.1 3678.07  19
  -2   2  16 3568.91 646.470   4
   2  -2  16 3179.32 582.794   6
  -2  -2 -16 3834.07 714.707   7
  -2  -2 -16 3423.30 582.558   5
   2   2 -16 4995.55 744.451  22
  -2   2  16 3054.55 385.797   2
   2  -2  16 3596.17 404.387  23
   2  -2  16 4258.42 687.296  19
  -2  -2 -15 13546.3 1287.87   7
  -2   2  15 15042.4 1271.24   4
   2  -2  15 10194.7 983.060   6
  -2  -2 -15 12706.1 1111.96   5
   2   2 -15 15442.5 1243.87  22
  -2   2  15 14171.8 806.378   2
   2  -2  15 11249.1 737.690  23
   2  -2  15 12240.3 1141.43  19
  -2  -2 -14 4666.56 745.584   7
  -2   2  14 4250.94 663.512   4
  -2  -2 -14 3088.83 550.546   5
   2  -2  14 3689.93 567.974   6
   2   2 -14 4175.86 632.731  22
  -2   2  14 4274.77 423.149   2
   2  -2  14 4079.59 406.138  23
   2  -2  14 4062.19 633.992  19
   2   2 -13 62188.6 2724.88  22
  -2  -2 -13 66425.0 3021.74   7
  -2   2  13 65404.2 2882.17   4
   2  -2  13 62090.3 2632.77   6
  -2  -2 -13 58866.8 2683.61   5
   2  -2  13 58142.9 2058.64  23
   2  -2  13 61108.5 2757.27  19
   2  -2  12 38040.4 2003.81  19
   2   2 -12 40246.3 2004.13  22
  -2  -2 -12 42327.0 2247.02   7
  -2   2  12 41579.3 2157.33   4
  -2  -2 -12 36671.9 1967.27   5
   2  -2  12 37622.9 1861.66   6
   2  -2  11 85053.5 3324.22  19
   2   2 -11 81906.5 3223.36  22
   2  -2  11 86076.2 3140.84   6
  -2  -2 -11 90388.4 3575.76   7
  -2   2  11 84952.1 3425.52   4
  -2  -2 -11 87081.6 3376.97   5
   2  -2  10 72575.7 2860.41  19
   2   2 -10 65812.9 2735.05  22
  -2  -2 -10 67690.1 2860.76   5
   2  -2  10 71350.6 2679.26   6
  -2  -2 -10 76080.4 3113.28   7
  -2   2  10 68087.4 2924.54   4
   2  -2   9 38381.9 1870.55  19
   2   2  -9 40746.7 1848.87  22
  -2  -2  -9 38347.0 1935.18   5
  -2  -2  -9 39304.8 2037.96   7
  -2   2   9 36669.6 1951.90   4
   2  -2   8 3794.68 505.079  19
   2   2  -8 3388.46 459.493  22
  -2  -2  -8 3476.92 520.729   5
   2  -2   7 31368.5 1584.25  19
   2   2  -7 34965.8 1574.79  22
  -2  -2  -7 31434.6 1682.19   5
   2  -2   6 31844.0 1550.54  19
   2   2  -6 32274.0 1483.14  22
  -2  -2  -6 33588.7 1718.06   5
   2  -2   5 47940.2 1981.49  19
   2   2  -5 48727.5 1910.66  22
  -2  -2  -5 48976.9 2179.14   5
  -2   2   5 50294.1 2173.13   4
   2  -2   4 8809.47 681.500  19
   2   2  -4 8126.00 614.299  22
  -2   2   4 8157.57 746.215   4
   2   2  -3 6851.21 531.991  22
   2  -2   3 8444.50 634.781  19
  -2   2   3 7192.35 643.580   9
  -2   2   3 7380.46 692.662   4
   2   2  -2 3925.93 379.205  22
   2  -2   2 4240.94 438.385  19
  -2   2   2 4145.06 480.260   9
  -2   2   2 4561.01 533.096   4
   2   2  -1 13040.3 685.429  22
   2  -2   1 14231.4 808.023  19
  -2   2   1 13589.2 908.234   9
  -2   2   1 13251.2 903.841   4
   2   2   0 666.260 133.673  22
  -2   2   0 872.160 231.015   9
   2  -2   0 613.235 168.907  19
   2   2   1 12225.6 533.996  22
  -2   2  -1 13117.6 894.713   9
   2  -2  -1 12077.1 690.181  19
  -2   2  -2 3205.42 450.805   9
   2  -2  -2 3392.27 331.992  19
  -2   2  -3 7145.69 677.302   9
  -2   2  -3 7878.65 597.805  22
  -2   2  -4 5416.37 593.932   9
  -2   2  -4 6294.34 532.863  22
  -2   2  -5 46273.1 2033.41   9
   2  -2  -5 44194.2 1515.64  21
  -2   2  -5 47002.7 1789.12  22
  -2   2  -6 33574.3 1671.18   9
  -2   2  -6 33843.3 1415.06  22
   2  -2  -6 28855.7 1065.44  21
  -2   2  -7 31354.8 1654.40   9
  -2   2  -7 29277.5 1353.78  22
  -2   2  -8 3867.45 554.200   9
  -2   2  -8 3078.96 405.393  22
  -2   2  -9 35944.2 1615.92  22
  -2   2  -9 36505.7 1907.47   9
  -2  -2   9 37540.0 1715.08   6
   2  -2  -9 39478.7 1481.47  20
   2  -2 -10 68758.9 2291.44  20
  -2   2 -10 70593.5 2596.28  22
  -2  -2  10 65405.1 2635.09   6
  -2   2 -10 74478.0 2478.85  24
  -2   2 -10 72235.3 2983.96   9
   2  -2 -11 81651.3 2628.95  20
  -2  -2  11 81697.2 3102.72   6
  -2   2 -11 84084.0 2849.29  24
  -2   2 -11 90861.2 3486.49   9
  -2   2 -11 88532.1 3048.83  22
  -2  -2  12 36974.8 1833.82   6
  -2   2 -12 36016.1 1581.43  24
  -2   2 -12 35786.9 2003.52   9
  -2  -2  12 37058.6 1516.44  23
  -2   2 -12 34213.7 1680.06  22
  -2  -2  13 58136.7 2552.08   6
  -2  -2  13 59744.7 2178.17  23
  -2   2 -13 58814.9 2418.25  22
  -2   2 -13 59082.3 2247.73  24
  -2   2 -13 59138.3 2802.24   9
  -2  -2  14 3441.93 578.404   6
  -2  -2  14 3738.28 438.613  23
  -2   2 -14 3581.87 516.495  22
   2   2  14 4073.67 403.026   2
   2  -2 -14 4319.41 498.295  18
  -2   2 -14 3753.67 466.116  24
  -2   2 -15 9968.23 916.228   7
  -2  -2  15 12229.4 1085.57   6
  -2  -2  15 11864.7 818.993  23
  -2   2 -15 11169.8 952.342  22
   2   2  15 10835.4 698.569   2
   2  -2 -15 12631.3 871.132  18
  -2   2 -15 10514.2 812.352  24
  -2  -2  16 3091.69 584.576   6
  -2   2 -16 3630.21 561.562   7
  -2  -2  16 3010.82 422.869  23
  -2   2 -16 3117.82 512.274  22
   2   2  16 3308.77 388.444   2
  -2   2 -16 3240.96 461.962  24
   2   2  16 3337.09 627.125  19
   2  -2 -16 2649.94 407.854  18
   2   2  17 89288.2 3727.18  19
   2  -2 -17 81278.9 2962.70  18
  -2   2 -17 80505.6 3275.63   7
   2   2  17 82708.0 3417.06   6
  -2  -2  17 76407.6 3447.17   6
  -2  -2  17 80740.9 2919.91  23
  -2   2 -17 81981.4 3275.03  22
   2   2  17 83370.2 2783.83   2
  -2  -2  17 77863.6 2899.28  11
  -2   2 -17 85376.0 3053.51  24
  -2   2 -18 636.212 233.002  24
  -2  -2  18 748.113 244.424  23
  -2   2 -18 560.070 250.543  22
   2   2  18 954.236 386.906  19
   2  -2 -18 738.277 232.161  18
   2   2  18 403.985 302.169   6
  -2  -2  18 386.818 306.312   6
  -2   2 -18 707.613 279.825   7
   2   2  18 297.287 178.714   2
  -2  -2  18 622.805 228.190  10
  -2  -2  18 640.545 238.528  11
  -2   2 -19 22435.5 1330.89  24
  -2  -2  19 22107.6 1280.76  23
  -2   2 -19 18887.7 1424.33  22
   2   2  19 19430.0 1641.01  19
  -2   2 -19 20172.3 1450.42   7
   2   2  19 20961.7 1587.40   6
  -2  -2  19 21384.0 1686.36   6
  -2   2 -19 22332.0 1246.99  14
   2   2  19 21768.4 1165.06   2
  -2  -2  19 23387.8 1287.09  10
  -2  -2  19 22652.3 1286.74  11
   2   2  20 9424.51 775.609  26
  -2   2 -20 9652.17 876.701  24
  -2  -2  20 11276.6 898.377  23
  -2   2 -20 9268.01 992.548  22
   2   2  20 10979.8 1242.01  19
   2   2  20 9610.54 1090.84   6
  -2  -2  20 10595.5 1209.23   6
  -2   2 -20 11369.8 877.254  14
   2   2  20 10820.2 807.452   2
  -2  -2  20 10932.1 860.531  10
  -2  -2  20 12458.7 936.571  11
  -2   2 -21 1853.29 397.765  24
  -2  -2  21 2244.11 409.145  23
   2  -2 -21 1819.34 450.892   8
  -2  -2  21 2500.55 429.564  10
   2   2  21 1853.51 510.484   6
  -2  -2  21 2322.69 599.698   6
  -2   2 -21 1988.01 373.417  14
   2   2  21 1899.43 350.528   2
   2   2  21 2151.03 386.140  26
  -2  -2  21 2649.36 441.516  11
  -2   2 -22 18223.6 1252.01  24
  -2  -2  22 18517.8 1217.93  23
  -2  -2  22 17280.3 1146.36  10
   2  -2 -22 17984.2 1402.46   8
   2   2  22 17492.6 1542.74   6
  -2  -2  22 16487.7 1583.46   6
  -2   2 -22 17536.5 1162.73  14
   2   2  22 18830.4 1138.13   2
   2   2  22 18431.5 1165.31  26
  -2  -2  22 17498.5 1181.79  11
  -2   2 -23 4323.38 621.512  24
  -2  -2  23 4958.48 643.458  23
  -2  -2  23 4761.83 605.636  10
   2  -2 -23 5705.96 793.388   8
   2   2  23 3862.31 771.722   6
  -2  -2  23 3939.36 792.339   6
  -2   2 -23 5077.50 620.989  14
   2   2  23 4648.61 558.618   2
   2   2  23 4392.90 572.744  26
  -2  -2  23 5809.83 673.809  11
  -2   2 -24 11180.9 999.074  24
  -2  -2  24 9848.05 916.892  23
  -2  -2  24 11123.4 907.507  10
   2  -2 -24 11537.6 1147.69   8
   2   2  24 9541.06 1205.15   6
  -2  -2  24 9739.85 1270.23   6
  -2   2 -24 11096.3 939.818  14
   2   2  24 10124.5 853.675   2
   2   2  24 11574.3 940.951  26
  -2  -2  24 10508.7 923.000  11
   2   2  25 28317.8 1618.40  26
  -2   2 -25 30534.2 1756.02  24
  -2  -2  25 30828.5 1709.30  23
   2   2  25 31316.2 2298.58  19
   2   2  25 28729.9 2142.36   6
  -2  -2  25 25924.9 2173.03   6
  -2   2 -25 31418.8 1669.65  14
   2   2  25 28185.9 1548.87   2
  -2  -2  25 31557.3 1630.82  10
   2  -2 -25 30311.4 1975.81   8
  -2  -2  25 32280.1 1710.72  11
   2   2  26 19128.2 1264.93  26
  -2   2 -26 16217.9 1269.91  24
  -2  -2  26 19593.4 1321.46  23
   2   2  26 20047.2 1835.79  19
   2   2  26 14689.7 1565.44   6
  -2  -2  26 16581.0 1763.54   6
  -2   2 -26 17125.1 1226.44  14
   2   2  26 17861.4 1191.57   2
  -2  -2  26 20933.9 1270.68  10
   2  -2 -26 20766.2 1622.43   8
  -2  -2  26 20895.3 1333.11  11
   2   2  27 820.553 300.444  26
   2  -2 -27 619.359 262.336  24
  -2   2 -27 609.044 295.425  24
  -2  -2  27 748.171 302.837  23
   2   2  27 1108.91 483.533  19
   2   2  27 342.463 307.554   6
  -2  -2  27 388.718 370.121   6
  -2   2 -27 1048.87 337.549  14
   2   2  27 439.673 232.859   2
   2  -2 -27 541.907 298.048   8
  -2  -2  27 428.563 221.558  10
  -2   2 -27 1290.05 510.447   9
  -2  -2  27 752.700 281.240  11
   2   2  28 21268.1 1353.56  26
   2  -2 -28 17435.5 1205.95  24
  -2   2 -28 18699.3 1351.99  24
  -2  -2  28 17422.9 1268.47  23
   2   2  28 17672.9 1762.59  19
   2   2  28 15732.0 1621.02   6
  -2  -2  28 16816.8 1797.25   6
  -2   2 -28 20209.1 1313.05  14
   2   2  28 18326.0 1216.51   2
   2  -2 -28 16840.5 1491.50   8
  -2  -2  28 18375.8 1190.97  10
  -2   2 -28 17486.8 1904.67   9
  -2  -2  28 19202.5 1294.44  11
   2  -2 -29 4643.29 621.294  24
   2   2  29 4964.39 636.725  23
  -2   2 -29 5114.65 702.123  24
  -2  -2  29 4554.24 632.504  23
   2   2  29 4735.47 935.080  19
  -2  -2  29 2855.55 808.670   6
  -2  -2  29 4964.17 643.452  11
  -2  -2  29 4693.67 575.180  10
  -2   2 -29 4920.06 641.710  14
   2   2  29 5619.47 678.908  26
  -2   2 -29 5112.34 1020.93   9
  -2   2 -30 2342.64 454.359  14
  -2  -2  30 2678.70 439.825  10
   2   2  30 2475.50 464.749  26
   2  -2 -30 2705.46 470.081  24
  -2   2 -30 2393.36 501.564  24
  -2  -2  30 1611.09 377.342  11
   2   2  30 2443.43 447.875  23
  -2  -2  30 3005.00 519.986  23
  -2  -2  30 2230.47 472.192   3
  -2  -2  31 12608.1 1045.30   3
   2   2  31 11264.7 959.976  26
   2  -2 -31 13350.8 1012.82  24
   2   2  31 11052.4 934.128  23
  -2   2 -31 12404.1 1061.92  24
  -2  -2  31 9450.55 799.771  10
  -2  -2  31 11531.4 964.799  11
  -2   2 -31 10933.8 945.169  14
  -2  -2  31 11185.0 969.187  23
  -2  -2  32 2168.76 365.507  10
   2  -2 -32 2152.35 416.496  24
  -2   2 -32 1723.29 416.210  24
   2   2  32 1895.14 392.346  23
  -2  -2  32 2013.64 411.424  23
  -2   2 -32 1716.18 394.126  14
   2   2  32 1518.90 356.283  26
  -2  -2  32 1847.93 418.854   3
   2   2  33 11273.6 934.303  26
   2  -2 -33 13478.5 989.139  24
   2   2  33 12846.1 977.838  23
  -2   2 -33 11553.2 993.055  24
  -2  -2  33 11240.5 929.694  23
  -2   2 -33 11988.6 955.455  14
  -2  -2  33 11239.2 792.668  10
  -2  -2  33 13472.0 1034.92   3
  -2   2 -34 3299.45 492.044  14
  -2  -2  34 3460.68 515.825   3
   2   2  34 2534.31 431.927  26
   2  -2 -34 3564.96 503.368  24
   2   2  34 3372.40 489.790  23
  -2   2 -34 3124.21 509.177  24
  -2   2 -35 9877.68 805.196  14
  -2  -2  35 9824.87 817.900   3
   2   2  35 9910.99 806.067  26
   2  -2 -35 8527.15 757.110  24
  -2   2 -35 9466.25 831.456  24
   2   2  35 8660.98 762.357  23
  -2   2 -36 5743.47 589.702  14
  -2  -2  36 6582.93 633.384   3
   2   2  36 6189.80 607.851  26
   2   2  36 5114.64 555.089  23
   2  -2 -36 5741.50 584.946  24
  -2   2 -36 4345.00 553.904  24
  -2   2 -37 3109.17 413.101  14
  -2  -2  37 2118.56 354.599   3
   2   2  37 2246.91 354.694  26
   2   2  37 2699.29 388.020  23
   2  -2 -37 2362.02 363.689  24
  -2   2 -37 2357.27 373.991  24
  -2   2 -38 3639.24 419.882  14
  -2  -2  38 3849.99 432.489   3
   2   2  38 3733.07 411.264  26
   2  -2 -38 3996.11 436.438  24
   2   2  38 4064.10 443.501  23
   2  -2 -39 1177.73 229.417  27
   2   2  39 1438.36 232.218  26
  -2  -2  39 2117.10 288.792   3
  -2   2 -39 1442.38 255.574  14
  -2  -2  40 6059.54 442.063   3
  -2   2 -40 6897.50 473.765  14
  -2   3  40 1043.40 181.984  13
   2  -3  40 840.152 156.769  26
  -2   3  39 10287.4 653.589  13
   2  -3  39 11337.2 646.373  26
   2  -3  38 874.994 212.411  26
  -2   3  38 848.769 184.065   3
  -2   3  37 1671.11 281.777   3
  -2  -3 -37 1860.80 320.696  14
   2  -3  37 1604.65 293.899  26
   2  -3  36 10755.3 766.306  23
  -2  -3 -36 12955.7 862.839  14
  -2   3  36 11466.9 781.591   3
   2  -3  36 12432.7 837.056  26
   2  -3  35 30.2251 108.449  23
  -2  -3 -35-33.3398 189.127  14
  -2   3  35 92.2746 145.986   3
  -2  -3 -35 122.492 128.133  28
   2  -3  35 159.412 171.580  26
   2  -3  34 3158.13 449.942  23
  -2  -3 -34 3593.54 518.288  14
  -2   3  34 3522.37 490.080   3
  -2  -3 -34 3396.55 440.433  28
   2  -3  34 2912.20 451.788  26
   2  -3  33 2009.60 382.275  23
  -2  -3 -33 2377.93 458.686  14
  -2   3  33 1976.49 408.056   3
  -2  -3 -33 3077.06 441.760  28
   2  -3  33 1962.85 397.043  26
   2  -3  32 11462.5 924.297  23
  -2  -3 -32 11305.4 962.342  14
  -2   3  32 12273.7 973.867   3
   2  -3  32 11258.5 917.410  26
  -2  -3 -32 11515.8 905.607  28
   2   3 -31 2724.04 423.042  24
  -2   3  31 3001.32 496.371   3
   2  -3  31 2469.12 440.128  23
  -2  -3 -31 2217.44 472.471  14
   2  -3  31 3141.75 501.303  26
  -2  -3 -31 3341.84 509.444  28
  -2  -3 -30 2813.59 521.194  14
  -2   3  30 2599.50 452.030   2
  -2   3  30 2295.69 453.158   3
   2  -3  30 3705.14 548.891  26
  -2   3  30 2132.11 447.222  26
  -2  -3 -30 2758.81 426.580  24
   2  -3  30 3125.76 491.359  23
   2   3 -30 2725.29 432.111  24
   2  -3  29 1130.77 316.110  23
  -2   3  29 1456.23 371.165   3
  -2  -3 -29 1277.75 376.406  14
  -2   3  29 765.984 282.146   2
  -2   3  29 1829.74 430.475  26
   2  -3  29 1847.49 401.914  26
  -2  -3 -29 1725.23 344.719  24
   2   3 -29 1432.38 324.546  24
   2  -3  28 16908.0 1177.51  23
  -2  -3 -28 14992.1 1049.50  24
   2   3 -28 15053.6 1068.46  24
   2   3 -28 17000.4 1833.53  22
   2  -3  28 17233.4 1769.87  19
  -2  -3 -28 15259.6 1751.11   7
  -2   3  28 14710.0 1581.25   6
  -2  -3 -28 17121.3 1251.89  14
  -2   3  28 15376.0 1123.66   2
  -2   3  28 18178.3 1269.17   3
  -2   3  28 16922.7 1251.28  26
   2  -3  28 18051.1 1228.83  26
   2   3 -27 13115.9 1578.75  22
  -2   3  27 11127.7 988.538   3
   2  -3  27 8113.92 1228.40   6
  -2  -3 -27 11461.5 1521.59   7
  -2   3  27 11006.0 1372.50   6
  -2  -3 -27 12804.7 1067.66  14
  -2   3  27 10888.1 921.994   2
  -2   3  27 11579.1 1036.25  26
   2  -3  27 11725.4 978.152  26
  -2  -3 -27 9735.88 838.057  24
   2   3 -27 11678.0 922.646  24
   2  -3  27 10517.0 922.660  23
   2   3 -26 2521.06 716.684  22
  -2   3  26 4294.72 603.377   3
  -2   3  26 4112.60 821.681   6
  -2   3  26 4326.18 832.454   4
   2  -3  26 1496.81 574.716   6
  -2  -3 -26 2052.56 662.041   7
  -2  -3 -26 2552.69 528.111  14
  -2   3  26 3153.03 506.167   2
  -2   3  26 3102.47 542.021  26
   2  -3  26 3790.72 554.953  26
  -2  -3 -26 3116.98 456.986  24
   2   3 -26 4307.70 546.529  24
   2  -3  26 3366.44 517.378  23
   2   3 -25 14916.7 1665.94  22
  -2   3  25 13815.5 1115.91   3
   2  -3  25 10670.6 1404.82   6
  -2  -3 -25 15398.4 1729.72   7
  -2   3  25 13613.1 1502.18   6
  -2   3  25 14088.5 1500.47   4
  -2  -3 -25 14516.6 1143.04  14
  -2   3  25 12986.3 1013.86   2
   2  -3  25 14483.8 1066.33  23
  -2  -3 -25 13563.6 979.153  24
   2   3 -25 13600.0 982.903  24
  -2   3  25 14799.9 1165.80  26
   2  -3  25 14851.1 1099.23  26
  -2   3  24 3449.88 564.414  26
   2  -3  24 4194.91 590.037  26
  -2   3  24 2569.02 702.329   6
   2  -3  24 4130.15 872.807   6
  -2  -3 -24 4314.60 920.291   7
  -2   3  24 4846.09 890.326   4
  -2  -3 -24 4475.17 622.203  14
  -2   3  24 3952.35 551.593   2
   2  -3  24 4359.52 568.244  23
  -2  -3 -24 3944.84 505.626  24
   2   3 -24 3449.39 484.543  24
   2   3 -24 3644.52 821.887  22
   2   3 -23 11139.4 1381.35  22
   2  -3  23 11616.5 1390.41  19
   2  -3  23 9054.41 1231.70   6
  -2  -3 -23 10519.6 1175.63   5
  -2  -3 -23 12748.4 1535.19   7
  -2   3  23 10289.9 1267.68   6
  -2   3  23 10411.3 1306.42   4
  -2  -3 -23 12587.3 1033.50  14
  -2   3  23 11118.7 900.750   2
   2  -3  23 11540.6 918.908  23
  -2  -3 -23 10898.2 844.778  24
   2   3 -23 10309.4 841.219  24
  -2   3  23 10572.8 976.025  26
   2  -3  23 13043.7 995.774  26
   2   3 -22 6258.42 1018.73  22
   2  -3  22 5888.74 995.614  19
  -2  -3 -22 4681.80 791.672   5
  -2   3  22 5364.58 903.350   6
  -2  -3 -22 6094.43 1047.76   7
   2  -3  22 3945.19 844.592   6
  -2   3  22 6043.20 957.722   4
  -2  -3 -22 6298.95 722.015  14
  -2   3  22 6770.85 677.092   2
  -2  -3 -22 6038.87 617.275  24
   2   3 -22 5779.24 599.783  24
   2  -3  22 6378.25 669.546  23
  -2   3  22 5156.83 674.795  26
   2  -3  22 6908.96 709.096  26
   2   3 -21 11375.4 1333.22  22
   2  -3  21 10254.0 1267.92  19
   2  -3  21 8616.35 1159.20   6
  -2  -3 -21 9954.52 1346.89   7
  -2   3  21 11388.7 1259.24   6
  -2   3  21 12035.6 1332.28   4
  -2  -3 -21 10946.1 1193.27   5
  -2  -3 -21 9986.02 909.006  14
  -2   3  21 10855.9 845.685   2
   2  -3  21 10026.0 830.768  23
   2  -3  21 11929.5 922.439  26
  -2   3  21 10314.1 930.387  26
   2   3 -20 9807.86 1210.97  22
   2  -3  20 11179.4 1273.25  19
   2  -3  20 10000.9 1207.56   6
  -2  -3 -20 11268.3 1373.44   7
  -2   3  20 11135.6 1267.15   4
  -2   3  20 8536.95 1095.46   6
  -2  -3 -20 9109.62 1067.22   5
  -2  -3 -20 9269.31 866.406  14
  -2   3  20 10415.8 815.526   2
   2  -3  20 8908.60 759.246  23
   2  -3  20 8956.85 797.836  26
  -2   3  20 9553.22 890.012  26
   2   3 -19 12303.7 1357.65  22
   2  -3  19 12954.5 1349.12  19
   2  -3  19 11936.6 1267.58   6
  -2  -3 -19 12959.7 1440.87   7
  -2   3  19 13661.7 1377.98   4
  -2  -3 -19 14103.0 1324.68   5
  -2  -3 -19 10324.2 905.704  14
  -2   3  19 14258.6 929.931   2
   2  -3  19 11806.2 905.134  26
  -2   3  19 12128.8 969.479  26
   2  -3  19 12034.4 874.772  23
   2  -3  18 25760.9 1329.88  23
   2   3 -18 27156.2 1966.41  22
   2  -3  18 27409.2 1959.39  19
   2  -3  18 28076.5 1940.84   6
  -2  -3 -18 28907.3 2145.45   7
  -2   3  18 28001.1 1991.09   4
  -2  -3 -18 28476.9 1925.01   5
  -2  -3 -18 24237.1 1408.45  14
  -2   3  18 26228.4 1329.01   2
  -2   3  18 27008.0 1480.36  26
   2  -3  18 26609.6 1404.28  26
  -2   3  18 26808.3 1418.43  10
   2  -3  17 7073.45 654.241  26
  -2   3  17 6218.28 663.189  26
   2  -3  17 6804.07 608.822  23
   2   3 -17 7226.46 962.142  22
   2  -3  17 7976.65 1004.43  19
   2  -3  17 7237.03 938.307   6
  -2  -3 -17 8410.52 1114.90   7
  -2   3  17 7546.37 1001.56   4
  -2  -3 -17 8259.22 981.861   5
  -2  -3 -17 6796.06 686.144  14
  -2   3  17 6965.93 611.185   2
  -2   3  17 6053.88 631.039   3
  -2   3  17 7251.27 677.531  10
   2   3 -16 7701.88 962.353  22
   2  -3  16 6982.14 923.069  19
   2  -3  16 6401.47 863.865   6
  -2   3  16 7868.83 976.157   4
  -2  -3 -16 4825.24 835.332   7
  -2  -3 -16 6590.59 869.800   5
   2  -3  16 6667.39 622.961  26
  -2   3  16 5749.80 543.465   2
   2  -3  16 6384.22 573.670  23
  -2   3  16 6001.93 603.729  10
  -2   3  15 798.756 213.719   2
   2  -3  15 966.248 223.484  23
   2   3 -15 1254.66 398.566  22
  -2  -3 -15 1060.07 371.748   5
   2  -3  15 937.477 333.215   6
  -2   3  15 796.476 326.926   4
   2  -3  15 1211.28 388.534  19
  -2   3  14 1474.98 268.241   2
   2   3 -14 1302.18 406.032  22
  -2  -3 -14 1455.99 423.130   5
  -2   3  14 1402.38 421.793   4
   2  -3  14 1995.25 498.418  19
  -2   3  13 29657.8 1854.91   4
  -2  -3 -13 24049.8 1685.31   5
   2   3 -13 26895.5 1721.61  22
  -2  -3 -13 23656.5 1114.13   1
  -2   3  13 25918.2 1169.03   2
   2  -3  13 26060.0 1704.39  19
  -2   3  12 9293.62 1004.74   4
  -2  -3 -12 7437.78 888.918   5
   2   3 -12 8946.85 931.417  22
  -2  -3 -12 8409.01 601.218   1
  -2   3  12 9469.16 623.011   2
   2  -3  12 8022.80 896.679  19
  -2   3  11 80614.1 3440.55   4
  -2  -3 -11 86107.5 3495.63   5
   2   3 -11 84472.0 3388.00  22
  -2  -3 -11 85084.8 2718.55   1
  -2   3  11 78570.9 2624.82   2
   2  -3  11 90175.3 3461.83  19
  -2  -3 -10 5569.40 484.094   1
   2   3 -10 4667.33 639.177  22
   2  -3  10 6960.94 781.293  19
  -2  -3 -10 5481.46 734.785   5
  -2  -3  -9 35799.6 1436.55   1
   2   3  -9 36399.3 1859.21  22
   2  -3   9 33978.9 1854.51  19
  -2  -3  -9 34836.6 1987.27   7
  -2  -3  -9 33985.3 1928.72   5
  -2  -3  -8 61760.9 2188.69   1
   2   3  -8 67121.4 2688.66  22
   2  -3   8 63234.2 2668.49  19
  -2  -3  -8 66158.7 2894.32   7
  -2  -3  -8 62707.8 2800.26   5
  -2  -3  -7 22106.5 1095.20   1
   2   3  -7 28316.1 1490.97  22
   2  -3   7 25534.6 1469.79  19
  -2   3   7 28778.1 1622.89   4
  -2  -3  -7 22818.0 1518.85   7
  -2  -3  -7 24668.6 1545.77   5
  -2  -3  -6 40992.3 1613.88   1
   2   3  -6 42090.5 1909.02  22
   2  -3   6 43251.3 1977.90  19
  -2   3   6 40673.7 2044.23   4
  -2  -3  -6 42500.9 2109.66   7
  -2  -3  -6 41929.5 2097.80   5
  -2  -3  -5 48822.9 1801.23   1
   2   3  -5 46725.5 2022.62  22
   2  -3   5 49900.4 2143.79  19
  -2  -3  -5 48358.6 2277.29   5
  -2   3   5 44777.4 2169.19   4
  -2  -3  -5 50033.3 2295.83   7
  -2  -3  -4 70306.3 2470.22   1
   2   3  -4 75336.2 2737.54  22
   2  -3   4 79023.0 2851.66  19
  -2  -3  -4 77964.7 3051.25   5
  -2   3   4 72033.8 2925.72   4
  -2  -3  -4 77183.2 3039.18   7
  -2   3   3 11479.4 919.725   4
   2   3  -3 10488.3 782.424  22
  -2  -3  -3 11104.8 705.470   1
   2  -3   3 12424.7 882.227  19
  -2   3   3 11240.6 936.653   9
  -2   3   2 19624.9 1210.66   4
   2   3  -2 20223.8 1064.53  22
  -2  -3  -2 16745.5 912.333   1
   2  -3   2 18338.5 1085.07  19
  -2   3   2 18653.7 1218.79   9
  -2   3   1 42326.1 1883.84   4
   2   3  -1 43384.9 1680.37  22
  -2  -3  -1 35837.2 1529.38   1
   2  -3   1 42136.7 1767.04  19
  -2   3   1 42210.8 1973.29   9
  -2   3   0 29535.2 1483.43   4
   2   3   0 30243.5 1290.44  22
  -2  -3   0 26598.8 1230.24   1
   2  -3   0 31042.4 1422.73  19
  -2   3   0 31163.9 1632.86   9
  -2   3  -1 41796.4 1819.25   4
   2  -3  -1 41886.8 1720.71  19
  -2   3  -1 39585.1 1956.66   9
  -2   3  -1 43672.2 1905.07  22
   2   3   1 40757.3 1555.89  22
  -2   3  -2 18995.9 1084.83   4
   2  -3  -2 21091.4 1048.76  19
  -2   3  -2 17593.9 1220.12   9
   2  -3  -2 19204.7 1009.58  21
   2   3   2 16125.2 824.055  22
  -2   3  -2 17011.8 1098.57  22
  -2  -3   3 10147.2 679.072   1
  -2   3  -3 12332.6 999.090   9
  -2   3  -3 11801.2 737.651  24
   2  -3  -3 12106.1 750.714  21
  -2   3  -3 12912.2 927.136  22
   2   3   3 11464.8 618.408  22
  -2  -3   4 74274.3 2546.76   1
  -2   3  -4 82308.4 3151.79   9
  -2   3  -4 77497.9 2608.59  24
  -2   3  -4 81118.3 2917.33  22
   2  -3  -4 74706.2 2548.69  21
  -2  -3   5 36428.0 1530.86   1
  -2   3  -5 42322.1 2069.24   9
  -2   3  -5 42071.7 1642.29  24
  -2   3  -5 40923.3 1857.00  22
   2  -3  -5 39877.9 1536.90  21
  -2  -3   6 42309.0 1660.69   1
  -2   3  -6 40521.2 2104.40   9
  -2   3  -6 42975.7 1722.29  24
  -2   3  -6 45276.1 1985.07  22
   2  -3  -6 43829.4 1585.30  21
  -2  -3   7 28404.6 1216.94   1
  -2   3  -7 25599.7 1625.13   9
  -2   3  -7 23647.0 1209.57  24
  -2   3  -7 26037.3 1435.16  22
  -2   3  -8 63344.5 2563.87  22
  -2  -3   8 60358.9 2170.71   1
   2  -3  -8 67443.6 2383.16  20
  -2   3  -8 60374.9 2273.83  24
  -2   3  -8 62705.5 2846.62   9
  -2   3  -9 36633.9 1807.81  22
  -2  -3   9 34932.8 1447.68   1
   2  -3  -9 36600.8 1587.12  20
  -2   3  -9 35459.6 1565.43  24
  -2   3  -9 33617.6 1961.15   9
  -2   3 -10 5849.75 684.569  22
  -2  -3  10 6320.17 521.626   1
   2  -3 -10 5922.05 563.112  20
  -2   3 -10 7934.63 907.821   9
  -2   3 -10 7136.67 622.968  24
  -2   3 -11 83612.2 2919.27  24
  -2   3 -11 85279.7 3247.17  22
  -2  -3  11 77803.3 2653.07   1
   2  -3 -11 83373.8 2825.91  20
  -2   3 -11 80590.6 3525.18   9
   2   3  11 80959.8 2602.00   2
  -2   3 -12 7199.50 655.632  24
  -2   3 -12 6198.47 748.848  22
  -2  -3  12 7758.08 576.070   1
   2  -3 -12 8368.18 648.577  20
   2   3  12 6669.93 529.716   2
  -2   3 -12 6964.67 909.068   9
  -2   3 -13 27254.8 1888.91   9
  -2   3 -13 28924.1 1709.40  22
  -2  -3  13 30838.6 1288.86   1
   2   3  13 27373.8 1235.98   2
  -2   3 -13 28966.1 1466.36  24
  -2   3 -14 2309.80 393.125  24
   2  -3 -14 1967.54 383.813  18
  -2  -3  14 1761.82 475.677   6
  -2  -3  14 2028.20 366.808  23
  -2   3 -14 2109.89 450.627  22
  -2  -3  14 2386.75 315.057   1
   2   3  14 1926.06 295.642   2
  -2   3 -14 2517.03 590.649   9
  -2  -3  15 1385.83 305.199  23
  -2   3 -15 1461.82 396.068  22
  -2  -3  15 1331.75 407.814   6
   2  -3 -15 1457.34 334.627  18
   2   3  15 1343.20 261.554   2
  -2   3 -15 1428.94 323.900  24
  -2   3 -15 1469.39 476.476   9
  -2  -3  16 8656.25 748.645  23
  -2   3 -16 7091.55 870.015  22
   2  -3 -16 7793.73 781.324  18
  -2  -3  16 6116.15 874.933   6
   2   3  16 6967.06 586.411   2
  -2  -3  16 6692.84 656.560  10
  -2   3 -16 7259.28 995.731   9
  -2   3 -16 6519.68 683.653  24
  -2   3 -17 7069.64 719.257  24
  -2  -3  17 6213.31 680.867  23
  -2   3 -17 7149.62 891.397  22
   2  -3 -17 7608.38 768.861  18
  -2  -3  17 6971.40 929.256   6
  -2   3 -17 7002.63 661.079  14
   2   3  17 7077.28 611.828   2
  -2  -3  17 6202.51 638.542  10
  -2   3 -17 5752.25 957.269   9
  -2  -3  17 6919.28 688.787   3
  -2  -3  18 25661.8 1423.69  11
  -2   3 -18 27217.2 1543.70  24
  -2  -3  18 25979.2 1477.98  23
  -2   3 -18 28626.4 1858.54  22
   2  -3 -18 29627.5 1634.80  18
  -2  -3  18 27483.5 1945.07   6
  -2   3 -18 27828.7 1431.82  14
   2   3  18 28176.6 1365.42   2
  -2  -3  18 27061.7 1436.90  10
  -2   3 -18 28355.9 2151.11   9
  -2  -3  18 27242.4 1480.21   3
  -2   3 -19 13854.7 1063.05  24
  -2  -3  19 13507.9 1032.62  23
  -2   3 -19 11853.4 1209.48  22
   2   3  19 12860.7 1356.98  19
   2  -3 -19 14018.2 1098.55  18
  -2  -3  19 11613.4 1307.46   6
  -2   3 -19 12372.5 934.783  14
   2   3  19 14153.9 930.654   2
  -2  -3  19 13894.0 1001.46  10
  -2   3 -19 13946.7 1498.58   9
  -2  -3  19 13911.9 997.059  11
   2   3  20 8414.32 753.850  26
  -2   3 -20 7862.64 816.981  24
  -2  -3  20 9793.56 868.626  23
  -2   3 -20 7792.10 983.856  22
   2  -3 -20 9114.81 898.190  18
   2   3  20 8772.96 1147.82  19
  -2  -3  20 8691.13 1133.96   6
   2   3  20 6989.70 967.578   6
  -2   3 -20 8382.76 766.768  14
   2   3  20 8491.51 730.800   2
  -2  -3  20 8858.62 793.432  10
  -2   3 -20 7974.64 1166.28   9
  -2  -3  20 9257.40 819.006  11
  -2   3 -21 8199.28 847.702  24
  -2  -3  21 8278.75 824.253  23
  -2   3 -21 7352.91 972.408  22
  -2  -3  21 8134.33 768.596  10
  -2   3 -21 8205.99 1210.09   9
  -2  -3  21 7854.25 1100.13   6
   2   3  21 7825.28 1049.17   6
  -2   3 -21 7946.04 761.962  14
   2   3  21 7171.71 687.389   2
   2   3  21 8179.12 751.825  26
  -2  -3  21 8314.22 791.154  11
  -2   3 -22 5354.94 713.990  24
  -2  -3  22 5057.02 667.714  23
   2  -3 -22 6390.13 878.905   8
  -2  -3  22 6984.60 709.799  10
  -2   3 -22 5610.24 1042.82   9
  -2  -3  22 5648.13 986.942   6
   2   3  22 5530.90 905.112   6
  -2   3 -22 7075.82 733.541  14
   2   3  22 6211.00 632.796   2
   2   3  22 5435.94 642.594  26
  -2  -3  22 5322.25 642.936  11
  -2   3 -23 12417.9 1070.52  24
  -2  -3  23 11634.6 1006.42  23
  -2  -3  23 10595.6 902.230  10
   2  -3 -23 12822.7 1250.35   8
  -2   3 -23 9212.01 1344.91   9
  -2  -3  23 9177.25 1260.64   6
   2   3  23 12340.1 1348.60   6
  -2   3 -23 11916.0 963.215  14
   2   3  23 13542.3 966.605   2
   2   3  23 12500.7 981.890  26
  -2  -3  23 10515.1 941.443  11
  -2  -3  24 4604.32 631.536   3
   2   3  24 3681.16 535.210  26
  -2   3 -24 4662.90 667.164  24
  -2  -3  24 4371.47 626.435  23
   2   3  24 3620.05 809.751  19
   2   3  24 4108.51 820.150   6
  -2  -3  24 3228.14 831.660   6
  -2   3 -24 3446.04 528.232  14
   2   3  24 4077.10 542.518   2
   2  -3 -24 4816.60 791.842   8
  -2  -3  24 4251.65 567.853  10
  -2   3 -24 3724.86 870.126   9
  -2  -3  24 3422.93 553.182  11
  -2  -3  25 15418.3 1162.93   3
   2   3  25 14587.8 1100.65  26
  -2   3 -25 15113.8 1205.77  24
  -2  -3  25 16127.4 1223.83  23
   2   3  25 15120.5 1605.56  19
  -2  -3  25 10334.7 1434.14   6
   2   3  25 14244.6 1505.73   6
  -2   3 -25 15525.2 1129.68  14
   2   3  25 13926.9 1025.68   2
  -2  -3  25 13896.4 1042.28  10
   2  -3 -25 15311.4 1415.67   8
  -2   3 -25 12731.0 1666.62   9
  -2  -3  25 13021.8 1064.16  11
  -2  -3  26 3645.10 569.735   3
   2   3  26 1827.50 407.989  26
  -2   3 -26 2210.76 476.024  24
  -2  -3  26 3157.83 552.551  23
   2   3  26 1491.65 557.988  19
   2   3  26 1716.18 536.682   6
  -2  -3  26 1689.47 607.605   6
  -2   3 -26 2582.70 489.100  14
   2   3  26 2441.18 442.463   2
  -2  -3  26 2451.59 441.475  10
   2  -3 -26 3462.58 699.498   8
  -2   3 -26 2652.98 744.424   9
  -2  -3  26 3146.78 521.868  11
  -2  -3  27 12659.8 1058.26   3
   2   3  27 11407.0 985.631  26
  -2   3 -27 12017.0 1079.90  24
  -2  -3  27 14034.9 1127.72  23
   2   3  27 11236.0 1406.82  19
  -2  -3  27 10146.6 1438.76   6
   2   3  27 10389.8 1328.72   6
  -2   3 -27 10964.4 965.465  14
   2   3  27 9934.11 883.207   2
  -2  -3  27 13519.1 994.923  10
   2  -3 -27 13136.3 1336.30   8
  -2   3 -27 11481.8 1545.37   9
  -2  -3  27 13285.1 1054.18  11
  -2  -3  28 16089.5 1215.74   3
   2   3  28 16020.7 1177.39  26
  -2   3 -28 17356.5 1312.66  24
  -2  -3  28 18052.0 1303.88  23
   2   3  28 13614.6 1566.89  19
  -2  -3  28 18832.5 1190.30  10
   2  -3 -28 15624.9 1526.59   8
  -2   3 -28 15155.5 1792.09   9
  -2  -3  28 16201.2 1744.15   6
  -2  -3  28 16428.7 1192.59  11
   2   3  28 16267.3 1143.38   2
  -2   3 -28 17506.1 1223.68  14
  -2   3 -29 2135.20 440.400  14
  -2  -3  29 1974.81 440.003  23
  -2  -3  29 2200.94 403.018  10
   2   3  29 2518.31 447.251   2
   2  -3 -29 2362.46 454.467  24
  -2   3 -29 2582.64 514.861  24
   2   3  29 1878.28 416.278  26
  -2  -3  29 2698.96 474.027  11
  -2  -3  29 2263.19 453.586   3
  -2   3 -30 3047.56 508.552  14
  -2  -3  30 2804.14 505.734  23
  -2  -3  30 3294.88 470.743  10
   2   3  30 3541.44 515.867   2
   2   3  30 3880.79 555.723  26
   2   3  30 3485.58 534.840  23
   2  -3 -30 3110.17 507.973  24
  -2   3 -30 3617.40 589.404  24
  -2  -3  30 3020.22 495.839  11
[truncated: 6,339,702 more chars]
